# Supplementary material for: Genomic identification of expressed globulin storage proteins in oat
Source: Front Plant Sci. 2024 Jul 23;15:1418658. doi: 10.3389/fpls.2024.1418658 (PMC11300278; doi:10.3389/fpls.2024.1418658)
Supplement: Supplementary file 2 [file DataSheet_1.fasta]

>Globulin_1
ATGGCAACTACTAGGTTTCCATCGGTGTTGTTTTACTTTTGTATTTTTCTCTTGTGCAATGGATCCATGGCTCAGCTCTTCGGACAGAGCTTTACTCCATGGCAAAGCTCTCGACAAGGAGGTTTAAGGGGGTGCAGATTTGATAGGCTACAAGCATTTGAACCACTTCGACAAGTGAGGTCGCAAGCAGGTGTCACTGAGTACTTCGATGAGCAGAATGAGCAATTTCGTTGTACCGGTGTATCTGTCATCCGTCGTGTTATCGAGCCTCAAGGCCTCTTGTTACCTCAATATCACAATGCTCCTGGCTTGGTGTACATCCTTCAAGGTTAGTGTCTAATTAAATATATAAATTGCCTTTGTTACACTGCAATAGGATTTAGATGTGCCAAATGTTACCCCATTCATTTTTTTAACATTGAAACAAATGTGTTTTCTTTAAGGTAGGGGATTCACAGGGTTGACTTTCCCTGGATGCCCGGCGACCTTCCAACAACAGTTCCAACCATTTGATCAATCCCAGTTTGCTCAGGGCCAAAGCCAAAATCTTAAGGATGAGCACCAAAGAGTTCACCGCATCAAACAAGGAGATGTTGTTGCGCTGCCAGCTGGCATAGTACACTGGTGTTACAACGATGGTGATGCACCGATTGTAGCTGTATATGTCTTCGATGTAAACAACAATGCTAATCAGCTTGAACCAAGGCAAAAGGTAACTATACAACTTAATCCACACAAAAGATATATAATTATTTGCAAGTGATCTATTTACGATTTAAAGTATACATTAGTGGGATATTAATGAACTCTATTTTACTTCATCAATATAAATTTTCAGGAGTTCTTGTTGGCTGGTAACAACAAGAGAGAGCAACAGTTTGGACAAAACATATTCAGTGGATTCAGTGTCCAACTTCTTAGTGAGGCCCTTGGTATAAGTCAACAAGCAGCACAAAGGATCCAGAGTCAAAATGACCAAAGAGGTGAGATAATTCGTGTGAGTCAAGGCCTTCAATTCTTGAAACCCATTGTGTCACAACAAGGACCGGAGCAAGCCTACCAACCAATTCAAAGTCAAGAAAGACAATCAACCCAATACCAGGTAGGGCAATCAACCCAATATCAAGAAGGACAATCAACTCAATACCAGGAAGGACAATCATATGACCGAAGTTTCAATGGTTTGGAGGAGAATTTCTGTTCAGTGGAGGCAAGGCAAAACATCGAAAACCCGAAACGTGCTGACACGTATAACCCACGTGCTGGCAGGATAACACGTCTTAATAGCAAGAATTTCCCCATCCTTAACCTCGTGCAAATGAGTTCTACAAGAGTAAATTTATACCAGGTATATATAATGCTACATTCAACACACTATCTTATTTTTGGATATTCTAATCTCATACAACTGGTTAATAATATGGCATACAAATAATTGCTATTGCAGAATGCTGTTCTTTCACCATATTGGAATATTAATGCGCACAGTGTCATCCACATGATCCAAGGACGTGCTCGTGTTCAAGTTGTCAACAACCATGGTCAGACCGTATTCAATGACATTCTTCGTCAAGGACAATTGTTAATCATACCACAACACTATGTTGTTCTCAAGAAGGCGGAGCGTGAAGGATGCCAATATATTTTATTCAAGACCAACCCCAATTCCATGGGTAGCCACATTGCAGGAAAAACCTCCATTCTACGTGCATTGCCTGTTGATGTCCTTGCCAATGCATACCGCATTTCTAGGCAGGAAGCTCGGAACCTAAAAAATAACCGTGGTGAAGAGTACGGCGCATTCACCCCTAAGTTTGCGCAAACGGGCTCCCAAAGTTACCAGGACGAGGGGTCTTCAACTGAGACGGCATCCGAGTGA

>Globulin_2
ATGGCAACTACTAGGTTTCCATCATTGTTGTTTTACTTTTGTATTTTTCTCTTGTGCAATGGATCCATGGCTCAGCTCTTCGGGCAGAGCTTTAATCCATGGCAAAGCTCTCGACAAGGAGGTTTAAGGGGGTGCAGATTTGATAGGCTACAAGCATTTGAACCACTTCGACAAGTGAGGTCGCAAGCAGGTATCACTGAGTACTTTGACGAGCAGAATGAGCAATTTCGTTGTACCGGTGTATCCGTCATCCGTCGCGTTATCGAGCCTCAAGGCCTCTTGTTACCTCAATATCACAATGCTCCTGGCTTGGTGTACATCCTTCAAGGTTAGTGTCTAATTAAATATATAAATTGCCTTTGTTACATTGCACTTAGGATTTAGATGTGCCAAATGTTACCCCATTCATTTTTTTAACATTGGAACACATGTGTTTTCTTTAAGGTAGGGGATTCACAGGTTTGACTTTCCCTGGATGCTCGGCGACCTTCCAACAACAGTTCCAACCATTTGATCAATCCCAGTTTGCTCAGGGTCAAAGCCAAAATCTTAAGGATGAGCACCAAAGAGTTCACCGCATCAAACAAGGAGATGTTGTTGCGCTGCCAGCTGGCATAGTACACTGGTGTTACAACGATGGTGATGCACCGGTTGTAGCTGTATATGTCTTCGACATAAACAACAATGCTAATCAGCTTGAACCAAGGCAAAAGGTAACTATGCAACTTAATCCACACAAAAGATATAATTATTTGCAAGTGATCTAGCTACGATTTAAAGTATACATTAGTGGGATATTAATGAACTCTATTTTACTTCATCAATATAAATTTTCAGGAGTTCTTGTTGGCTGGTAACAACAAGAGAGAGCAACAGTTTGGACAAAACATATTCAGTGGATTCAGTGTCCAACTTCTTAGTGAGGCCCTTGGTATAAGTCAACAAGCAACACAAAGGATCCAGAGTCAAAATGACCAAAGAGGTGAGATAATTCGTGTGAGTCAAGGCCTTCAATTCTTAAAACCCATTGTGTCACAACAAGGACCGGAGCAAGCCTACCAACCAATTCAAAGTCAAGAAAGACAATCAACCCAATACCAGGTAGGGCAATCAACCCAATATCAAGAAGGACAATCAACTCAATACCAGGAAAGACAATCATATGACCGAAGTTTCAATGGTTTGGAGGATAATTTCTGTTAAGTGGAGGCAAGGCAAAACATCGAAAACCCTAAACATGCTGACACGTACAACCCACGTGCTGGCAGGATAACACGTCTCAATAGCAAGAATTTCCCCATCCTTAACCTCGTGCAAATGAGTGCTACAAGAGTAAATTTATACCAGGTACATATGATGCTACATTCAACACACTATCTTATTTTTAGATATTCTAATCTCATACAACTGGTTAATAATATAGCATACAAATAATTGCTATTGCAGAATGCTGTTCTTTCACCATACTGGAATATTAATGCGCACAGTGTCATCCACATGATCCAAGGACGTGCTCGTGTTCAAGTTGTCAACAACCATGGTCAGACCGTATTCAATGACATTCTTCGTCAAGGACAATTGTTAATCATACCACAACACTATGTTGTTCTCAAGAAGGCGGAGCGTGAAGGATGCCAATATATTTCATTCAAGACCAACCCAAATTCCATGGTTAGCCACGTTGCAGGAAAAACCTCCATCCTACGTGCATTGCCTATTGATGTCCTTGCCAATGCATACCGCATTTCTAGGCAGGAAGCCCGGAACCTAAAAAATAACCGTGGTGAAGAGTACGGTGCATTCACCCCTAAGTTTGCGCAAACAGGCTCCCAAAGTTACCAGGACGAGGGGTCTTCGACTGAGACGACATCCAAGTGA

>Globulin_3
ATGGCAACTACTAGTATTCCATCAGTGTTGTTTTACTCTTGTATTCTTCTCTTGTGCAATGGATCCATGGCTCAGCTATTCGGGCAGAGCTTTACTCCATGGCAAAGCTCTCGGCAAGGAGGTTTAAGGGGGTGCAGATTCGATAGGCTGCAAGCATTTGAACCACTTCGACAAGTGAGGTCACAAGCGGGTGTCACTGAGTACTTTGATGAGCAGAATGAGCAATTTCGGTGTACCGGTGTATCTGTCATCCGTCGTGTTATCGAGCCCCAAGGCCTCTTGTTACCTCAATACCACAACGCTCCTGCCTTGGTGTACATCCTTCAAGGTTAGTGTCTAATTGAATATAGAAATTGCCTTTGTTATACTGCACTTAGGATTTAGATGTGCCAAATCTTACCCCATTCATATTTTTTTAACATTGAAACAAATGTGTTTTCTTTTAGGTAGGGGATTCACAGGGTTGACTTTCCATGGATGCCCGGCGACCTTCCAACAACAGTTCCAACCATTTGACCAAGCCCAGGTTGCTCAGGGTCAAAGTCAAAGCCAAAATCTTAAGGATGAGCACCAAAGAGTTCACCGCATCAAACAAGGAGATGTTGTTGCACTACCGGCTGGCATAGTACACTGGTGCTACAACGATGGTGATGCGCCGATTGTAGCTGTGTATGTCTTCGACGTAAACAACAACGCTAATCAGCTTGAACCAAGGCAAAAGGTAACTATACAACTTAATCCACAGAAAAGATATATAATTGTTTACAAATGATCTAGCTATGATTTAAAGTATACATTAGTGGGATTTTAATGAACTATGTTTTATTTCATCGATATAAATTTTCAGGAGTTCTTGTTGGCTGGTAACAACAAGAGAGAGCAACAGTTTGGACAAAACATATTTAGTGGATTTAGTGTCCAACTTCTTAGTGAGGCCCTTGGTATAAGTCAACAAGCAGCACAAAGGATCCAGAGTCAAAATGACCAAAGAGGTGAAGTAATTCGTGTGAGTCAAGGCCTTCAATTCTTGAAGCCCTTTGTTTCCCAACAAGGACCAGTAGAGCAGCAAGCCTACCAACCAATTCAAAGTCAAGAAGGACAATCAACCCAGTACCAGGTAGGGCAATCAATCCAATTTGAAGAAGGACAATCAAGTCAATACCAGGCAGGACAATCAAGGGACCGAAGTTTCAATGGTTTGGAAGAGAATTTCTGTTCATTGGAGGCAAGGCAAAACATCGAAGACCCCAAACGTGCTGACACATACAACCCACGTGCTGGTAGGATAACACGTCTCAATAGCAAGAATTTTCCCATCCTTAACCTCGTGCAAATGAGTGCTACAAGAGTAAACCTATACCAGGTATATATATGATACTACATTTAACACACTATCTTGTTTTTAGATATTCTAAGCTTCATATAACTGGTTAATAATATATCATACAAATAATTACTACTGCAGAATGCTATTCTTTCACCATACTGGAACATTAATGCGCACAGTGTGATGCACATGATCCAAGGACGTGCTCGAGTTCAAGTTGTCAATAACCATGGTCAGACCGTATTCAATGGCATTCTTCGTCGAGGACAACTGCTAATCATACCACAACACTATGTTGTTCTCAAGAAGGCAGAGCGTGAAGGATGCCAATATATTTCATTCAAAACCAACCCCAGTTCCATGGTTAGCCACATCGCAGGAAAAAGCTCCATCCTACGTGCATTGCCTATTGATGTCCTCGCCAATGCATACCGCATTTCTAGGCAGGAAGCCCGAAACCTCAAAAATAACCGTGGAGAAGAGTTCGGTGCATTCACCCCTAAGTTTACACAAACGGGCTTTTAGAGTTATCAGGACACCGATGGGGAGTCTTCTTTGACTGAGAAGGCATCTGAGTGA

>Globulin_4
ATGGCAACTACTAGACTTCCATCAGTGCTGTTTTACTTTTACATTTTTCTCTTTTGCCATGGAACCATGGCTCAGCTATTCGGACAGAGCTTTACTCCATGGCAAAGCTACCGGCAAGGAGGTGTAAGGGGGTGCAGTTTCGACAGGCTACAAGCTCTTGAACCAATTCGGCAAGTGAGGTCACAAGCAGGTCTCACTCAGTACTTTGATGAGCAGAATGAGCAATTTCGTTGTACCGGGGTATCTGTCATCCGTCGCGTTATTGAGCCCCAAGGACTCGTGTTACCTCAGTACCACAACGCACCTGGCTTAGTGTACATCCTTCAAGGTTTGTGTATAACTTAATATGGTTATTGCATTGCTATAATACACTTCCGAGTTTAGATTTTCCAAATGTTACCACATTCATAATTTTTAATGTTGAAACAATTATGTCTTTTTTAGGTAGGGGTTTCACGGGGTTGACTTTACCTGGGTGTCCGGCGACCTTCCAACAACAGTTCCAACCGTTTGATCAATCCCAGAGCCAAAGCCAAAGCCATATCAAGGATGAGCACCAAAGAGTTCACCACTTTAAACAGGGAGATATTATTGCGCTGCCGGCTGGCATTGTACACTGGTGCTACAATGATGGTGATGCGCCAATTGTAGCTATCTATGTCTTCGACGTAAACAACAATGCTAATCAGCTTGAACCTAGACAAAAGGTAACTATACAAATTAATCTACATAAAGATATATAATTCTTTAGTAACCTACCTATGATTTTTAAAGTATATATTAATGGGATATGAAGTAACTTTGTTTTATTTCATAATTATGAAATATCAGGATTTCTTGTTGGCTGGTAATAACAAGAGAGAGCAACAATTTGGACAAAACATATTCAGTGGATTTAGTATCCAACTTCTTAGTGCAGCTCTTGGTATAAGTCAACAAGCAGCACAAAGGATCCAGAGTCAAAATGACCAAAGAGGTGAGATAATTCGTGTGAGTCAAGGCCTTCAGTTCTTGAAGCCCACGATGTCACAACAAGGGCAAGCCTACCAACCAATTCAAAGTCAAGAAGGACAGTCAATCCAATACCAGGTAGGGCAATCAACCCAATATCAACAAGGACAATCAACTCAATACCAAGTAGGGCAGTCACCGGACAAAAGTTTCAATGGTTTGGAGGAGAACTTTTGTTCATTGGAGGCAAGGCAGAACATCGAAAACCCCAAACGTGCCGATACGTACAACCCACGTGCTGGCAGGATAACACATCTCCATGGCAACAATTTCCCCATCCTTAACCTCGTGCAAATGAGCGCTACAAGAGTAAATCTATACCAGGTATATACAATATTACCTTCACTATACTATCTTATTGGTAGATACTCTAAGCTTCATAACATCTGATTAATAATATGGCATATAAATAATTGCTATTGCAGAATGCCGTTCTTTCACCATTCTGGAACATCAATGCACACAGTGTGGTCTACATGATCCAAGGACATGCTCAAGTTCAAGTTGCCAATAACAATGGTCAGAATGTATTCAATGACCGTCTTCGCCAAGGGCAGTTGCTAATCGTACCACAAAACTACGTTGTTCTCAAGAAGGCGGAGCGTGAAGGATGTCAGTATATCTCATTCAACACCAATCCGAACTCAATGGTTAGCCACATCGCAGGAAAGAGCTCCATCCTGCGTGCCTTGCCTGTGGATGTCCTCGCCAATGCGTACCACATTTCCAGGCAGGAAGCCCGAAACCTCAAAAACAACAGGGGAGAAGAGTTTGGTGTATTCACTCCAAAATTCACCCAGACGGGATCCCAACGTGATCCACAGGACGAGGATGAGTCATTTTTGACTACTAAAGCATCCGAGTAA

>Globulin_5
ATGGCAACTACTAGACTTACATCAATGTTGTTTTACTTTTACATTTTTCTCTTTTGCCATGGATCCATGGCTCAGCTATTCGGACAGAGCTTTACTCCATGGCAAAGCTACCGGCAAGGAGGTGTAAGGGGGTGCAGTTTCGACAGGCTACAAGCTCTTGAACCAATTCGACAAGTGAGGTCACAAGCGGGTGTCACTCAGTACTTTGATGAGCAGAATGAGCAATTTCGTTGTACCGGGGTATCTGTCATCCGTCGCGTTATTGAGCCCCAAGGACTCGTGTTACCTCAGTACCACAACGCACCTGGCCTAGTGTACATCCTTCAAGGTTTGTGTATAACTTAATATGGTGATTGCATTGCTATAATACACTTCCGAGTTTAGATTTTCCAAATGTTGCCGCATTCATAAGTTTTTAATGTTGAAACAATTATGTCTTTTTTAGGTAGGGGTTTCACGGGGTTGACTTTACCTGGGTGTCCGGCGACCTTCCAACAACAGTTCCAACCGTTTGATCAATCCCAGAGCCAAAGCCAAAGCCATATCAAGGATGAGCACCAAAGAGTTCACCACTTTAAACAGGGAGATGTTATTGCGCTGCCGGCTGGCATTGTACACTGGTGCTACAACGATGGTGATGCGCCAATTGTAGCTCTCTATGTCTTCGACGTGAACAACAATGCTAATCAGCTTGAACCTAGACAAAAGGTAACTATACAAATTAATCTACATAAATATATATAATTATTTAGTAACCTAACTATGATTTTTAAAGTATGTATTAATGGGATATGAAGGAACTTTGTTTTATTTCATAATTATGAAATCTCAGGATTTCTTGTTGGCTGGTAATAACAAGAGAGAGCAACAGTTTGGACAAAACATATTCAGTGGATTCAGTATCCAACTTCTTAGTGTAGTTCTTGGTATAAGTCAACAAGCAGCACAGAGGATCCAGAGTCAAAATGACCAAAGAGGTGACATAATTCGTGTGCGTCAAGGCCTTCAGTTCTTGAAGCCCACGGTGTCACAACAAGGGCAAGCCTACCAACCAATTCAAAGTCAAGAAGGACAGTCAATCCAATACCAGGTAGGGCAATCAACCCAATATCAAGAAGGACAATCAACTCAATACCAAGTAGGGCAGTCATCGGACAAAAGTTTCAATGGTTTGGAGGAGAACTTTTGTTCATTGGAGGCAAGGCAGAACATCGAAAACCCCAAACGCGCCGACACGTACAACCCACGTGCTGGCAGGATAACACGTCTCCATGGCAACAATTTCCCCATCCTTAACCTCGTGCAAATGAGCGTTACAAGAGTAAATCTATATCAGGTATATACGATATTACCTTCACTATACTATCTTATTGTTAGATACTCTAAGCTTCATAACATCCGATTAATAATATGGCATATAAATAATTGCTATTGCAGAATGCCGTTCTTTCACCATTCTGGAACATCAATGCACACAGTGTGGTCTACATGATCCAAGGACATGCTCGAGTTCAAATTGTCAATAACAATGGTCAGAATGTATTCAATGACCGTCTTCGCCAAGGGCAGTTGCTAATCGTACCACAAAACTACGTTGTTCTCAAGAAGGCGGAGCGTGAAGGATGCCAGTATATCTCATTCAAGACCAATCCGAACTCCATGGTTAGCCACATCACAGGAAAGAGCTCCATCCTGCGTGCCTTGCCTGTGGATGTCCTCGCCAATGCGTACCACATTTCCAGGCAGGAAGCCCGAAACCTCAAAAACAACAGGGGAGAAGAGTTTGGTGTATTCACTCCAAAATTCACCCAGACGGGATCCCAACGTGATCCACAGGACGAGGATGAGTCATTTTTGACTACTAAAGCATCCGAGTAA

>Globulin_6
ATGGCAACTACTAGTTTTCCATCAATATTGTTTTACTCTTGCATTTTTCTCTTGTGCAATGGATCCATGGCTCAACTATTCGGACAGAGCTTTACTCCATGGCAAAGCTCTCGACAAGGAGGTTTAAAGGGGTGCAGATTTGATAGGCTGCAAGCATTTGAACCGCTTCGACAAGTGAGGTCACAAGCGGGTGTCACTGAGTACTTTGATGAAAAGAATGAGCAATTTCGTTGTACTGGTGTATCCGTCATTCGTCGTGTTATCGAGCCTCGAGGCCTCTTGTTACCTCAATACCACAATGCTCCTGGATTGGTGTACATCCTTCAAGGTTGGTGTCTAACTGAATATAGCAATTTCATTTGTCATACTACACTTAGGAGTTTAGATGTGCCAAATATTACCCTGTTCATTTTTTTAACATTGAAACAAATGTGTTTTCTTTTAGGTAGGGGATACACAGGGTTGACTTTCCCGGGATGCCCAGCAACCTTCCAACAACAGTTCCAACCATTTGATCAATCCCAGTTTGCTCAGGGTCAAAGCCAAAGACAAAATCTTAAGGATGAGCACCAAAGAGTTCATCGCTTCAAACAAGGAGATGTTGTTGCGCTGCCGGCTGACATAGTACACTGGTGCTACAACGATGGTGATGCGCCGATTGTTGCTATCTATGTCTTCGATGTAAACAACAATGCTAATCAGCTTGAACCTAGGCAAAAGGTAACTATACAACTTAATCCACACAAAATATATTTAACTGTTTACACGTGATCTAGCTATGGTTTAAAGTATACACTAATGGGATATTAATGAACTCTATTTTACTTCAACGATATAAAATTTTAGGAGTTTTTGTTGGCTGGTAACAACAAGAGAGAGCAACAATTTGGACAAAACATATTCAGTGGATTCACTGTCCAACTTCTTAGTGAGGCCCTTGGTATAAGTCAACAAGCAGCACAAAGGATCCGCGGTCAAAATGACCAAAGAGGTGAGATAATTCGTGTGAGTCAAGACCTTCAATTCTTGAAGCCCATTGTTTCCCAACAAGGACCAGCAGAGCAACAATCCTACCAACCAATTCAAAGTCAAGAAAGACAATCAACCCAATACCAGGTAGGGCAATCAACCCAACATCAAGAAGGACAATCAATTCAATACCAGGCAGGACAGTCATGGGACCAAAGTTTCAATGGTTTGGAGGAGAATTTTTGTTCATTGGAGGCAAGGCAAAACATCGAAAATCCCAGACATGCTGACACCTACAACCCACGTGCCGGCAGGATAACACGTCTCAATAGCAAGAATTTCCCCATCCTTAACCTCGTGCAAATGAGTGCTACAAGAGTAAATTTATACCAGGTATATATGATACTAGATTCAACACACTATCTTATTTTTAGATAATTCTAAGCTTCATACAACTGGTTAATATGGCATACAATAATTGTTATTGCAGAATGCTGTTCTTTCACCATACTGGAACATTAATGCGCACAGTGTCATCCACATGATCCAAGGACGTGCTCGAGTTCAAGTTGTCAATAACCATGGTCAAACTGTATTCAATGACATTCTTCGCCGAGGACAACTGCTAATCATACCACAATACTATGTTGTTCTCAAGAAGGCAGAGCGTGAAGGATGCCAATACATTTCATTCAAGACCAACCCAAATTCTATGGTTAGCCCCATCGCAGGAAAGACCTCCATCCTACGTGCATTGCCTGTTGATGTCCTCGCCAATGCATACCGCATTTCTAGGCAGGAAGCTCGTAACCTCAAAAATAACCGTGGAGGAGAGTTCGGTGCATTCACCCCTAAGTTTACACAAACGGGCTTCCAGAGTTACCAGGACATCGATAGGGAATCATTTTCAACCGAGAAGGCATCCGAGTGA

>Globulin_7
ATGGCAACTACTAGGTTTCCATCATTGTTGTTTTACTCCTGTATTTTTCTCTTGTGCAATGGGTCAATGGCTCAGCTATTCGGGCAGAGCTTTACCCCATGGCAAAGCTCTCGACAAGGAGGTTTAAGGGGGTGCAGATTTGATAGGCTACAAGCATTTGAACCACTTCGACAAGTGAGGTCACAAGCGGGTATCACTGAGTACTTTGATGAGCAGAATGAGCAATTTCGTTGTGCAGGTGTATCCGTCATCCGTCGTGTTATTGAGCCTCAAGGCCTCTTGTTACCTCAATACCACAACGCTCCTGGCTTGGTGTACATCCTTCAAGGTTAGTGTCTAATTGAATATAAAAATTGCCTTTGTTATACTTCACTTAGGATTTAGATGTGCCAAATGTTACACCGTTCATATTTTTTAACAATGAAACAAATGTGTTTTCTTTTAGGTAGGGGATTCACAGGGTTGACTTTCCCTGGATGCCCGGCGACCTTCCAACAACAGTTCCAACCATTTGATCAAGCCCAGTTTGCTGAAGGTCAAAGCCAAAGCCAAAATATTAAGGATGAACACCAAAGAGTTCACCACATCAAACAAGGAGATGTTGTTGCTCTACCGGCTGGCATAGTACACTGGTGCTACAACGATGGTGATGCACCGATTGTAGCTGCCTATGTCTTCGACGTAAACAACAACGCTAATCAGCTTGAACCAAGGCAAAAGGTAACTATACAACTTAATGCACACAAAATATATACAACTATTTACAAGTGATCCAACTATGATTTAAAGTATACATTAGTGGGATATTAATGAACTCTGTTTAACTTCATCGATATAAAATTTTAGGAGTTCTTGTTGGCTGGTAACAACAAGAGAGAGCAGCAGTTTGGACAAAACATATTCAGTGGATTCAGTGTCCAAATTCTTAGTGAGGCCCTTGGTATAAGTCAGCAAGCGGCACAAAACATCCAGAGTCAAAATGACCAAAGAGGTGAGATAATTCGTGTGAGTCAAGGCCTTCAATTCTTGAAGCCTTTTGTTTCCCAACAAGGACCAGTAGAGCATCAAGCCTACCAACCAATTCAAAGTCAAGAAGAACAATCAACCCAATACCAGGTAGGGCAATCACCACAATATCAAGAAGGAAAATCAACTCAATACCAGTCAGGACAGTCATGGGACCAAAGTTTCAATGGTTTGGAGGAGAATTTCTGTTCATTGGAGGCAAGGCAAAACATCGAAAACCCAAAACGTGCCGACACGTACAACCCACGTGCTGGCAGGATAACACATCTCAATAGCAAGAATTTTCCCACCCTTAACCTGGTGCAAATGAGTGCTACAAGAGTAAATTTATACCAGGTATTTATGATACTATATTCAACACACTATCTTATTTTTAGATATTCTAAGCTTCATACAACCGGTTAATAATATGGCATACAAATAATTTCTATTGCAGAATGCTATTCTTTCACCATACTGGAACATTAATGCTCACAGTGTCATGCACATGATCCAAGGACGTGCTCGAGTTCAAGTTGTCAATAACCATGGTCAGACCGTATTCAATGACATTCTTCGTCGCGGACAACTGCTAATCATACCACAAAACTATGTTGTTCTCAAGAAGGCAGAGCGTGAAGGATGCCAATATATTTCATTCAAGACCAACCCCAATTCCATGGTTAGCTACATCGCAGGAAAGACCTCCATCCTACGTGCATTGCCCATTGATGTTCTCGCCAATGCATACCGCATTTCTAGACAGGAAGCCCAAAACCTCAAAAATAACCGTGGAGAGGAGTTTGGTGCATTCACCCCTAAGTTTACACAAATGGGCTCCCAGAGTTACCAGGACGAGGGGGAGTCAACTTCGACTGAGAAGGCATCCGAGTGA

>Globulin_8
ATGGCAACTACTAGTTTGTCATCTGTGTTGTTTTGCTTTTGCATTTCTCTCTTGTGCCATGGATCCATAGCTCAACTATCTGGACAGAGCTTTAGTCCTTGGCAAAGCTCTCGACAAGGAGGTTTAAGGGGATGCAGCTTTGATAGGCTCCAAGCGTTTGAACCACTTCGACAAGTGAGGTCACAAGCTGGCATCACCGAGTACTTTGATGAACAGAATGAGCAATTCCGTTGTACCGGTGTATCCGTCATTCGTCGTGTTATCGAGCCCCAAGGCCTCCTGTTACCTCAATACCACAACACACCTGGCTTGGTGTACATCCTTCAAGGTTGGTGTCTAATTGAATATGAAAATTTCATTGCTATACTACACTTATGATTTTAGATGTGCCAAATGTAACAACATTCATAGTTTTTTAATATTCAAACAATGTGTTTTCTTTTAGGTAGGGGTTTCACAGGGTTGACTTTACCTGGATGCCCGGCGACCTTCCAACAACAGTTTCAACCATTTGAGCAAGCCCAGTTTGCTCAGGGTCAAAGCCAAAGCCAAAACATTAAGGATGAGCACCAAAAAGTTCATCGCTTCAAACAAGGAGACATTGTTGCACTTCCAGCTGGCATTGTACACTGGTGCTACAACGATGGTGATGCACCGATTATAGCTGTCTATGTCTTCGATGTTAATAACAACGCTAACCAGCTTGAACCTAGACAAAAGGTAACTATACAAATTAATACACACAAAAATATATTGCTGTTTACAAGTAACATAACTATGTTTTTTCAAGTATATTTTGGTGGGATATTAATGAACTTTGATTTATTTCCTCAATATTAAATCTCAGGAGTTCTTGTTGGCTGGTAACAACAAGAGAGAGCAACAGTTTGGACAAAACATATTTAGTGGATTTAGTGTCCAACTTCTTAGTGAGGCCCTTGGTATCAGTCAACAAGCAGCACAAAGAATGCAGAGTCAAAACGACCAAAGAGGTGAGATAATTCGTGTGAGTCAAGGCCTTCAATTCTTGAAGCCCATTGTGTCCCAACAAGAACTAGTACAACAATCCTACCAACCAATTCAAAGTCAAGAAGGACAATCAACCCAATACCAAGTAGGACAATCAGCTCAATATCAAGAAGGACAATCAACTCAATACCAGACAGGACAGTCATGGGACAGAAGTTTCAATGGTTTGGAGGAGAACTTTTGTTCATTGGAGGCAAGGCAAAACATCGATAACCCCAAACGTGCCGACACGTATAACCCACGTGCTGGCAGGATAACACGTCTCTATAGCAAAAATTTCCCCATCCTGAACCTCGTGCAAATGAGTGCTACAAGAGTAAATCTATATCAGGTATAAACGATACTTCCTTCAACACACTACATTACTGTTAGATTCCCTAATCTTTATAACATTCGATTAATAATATGGTATACAATTAATTGATATTGCAGAATGCCGTTCTTTCACCATTCTGGAACATTAATGCGCACAGTGTCGTCTACATGATCCAAGGACATGCCCGGGTGCAAGTCGTCAATAACCATGGTCAGACGGTATTCAATGACATTCTTCGTCGAGGACAACTCCTAATCATACCACAACACTATGTTGTTCTCAAGAAGGCAGAACGTGAAGGATGCCAGTACATCTCGTTCAAGACTAACCCAAACTCCATGGTTAGTCACATCGCGGGAAAGAGCTCCATCCTACGTGCCTTGCCTGTGGATGTCCTTGCCAATGCATACCGCATTTCAAGACAAGAAGCCCGAAACCTCAAAAACAACCGGGGAGAAGAGTTTGGTGCATTCACTCCTAAATTTAGCCAAACTGGCTTCCAGAGTTACCAAGACACCAACGTCTAA

>Globulin_9
ATGGCAACTACTAGGTTTCCATCATTGTTGTTTTACTCCTGTATTTTTCTCTTGTGCAATGGGTCAATGGCTCAGCTATTCGGGCAGAGCTTTACCCCATGGCAAAGCTCTCGACAAGGAGGCTTAAGGGGGTGCAGATTTGATAGGCTACAAGCATTTGAACCACTTCGACAAGTGAGGTCACAAGCGGGTATCACTGAGTACTTTGATGAGCAGAATGAGCAATTTCGTTGTGCAGGTGTATCCGTCATCCGTCGTGTTATTGAGCCTCAAGGCCTCTTGTTACCTCAATACCACAATGCTCCTGGCTTGGTGTACATCCTTCAAGGTTAGTGTCTAATTGAATATAAAAATTGCCTTTGTTATACTTCACTTAGGATTTATATGTGCCAAATGTTACACCGTTCATATTTTTTAACAATGAAACAAATGTGTTTTCTTTTAGGTAGGGGATTCACAGGGTTGACTTTCCCTGGATGCCCGGCGACCTTCCAACAACAGTTCCAACCATTTGATCAAGCCCAGTTTGCTCAAGGTCAAAGCAAAAGCCAAAATCTTAAGGATGAACACCAAAGAGTTCACCACATCAAACAAGGAGATGTTGTTGCTCTACAGGCTGGCATAGTACACTGGTGCTACAACGATGGTGATGCACCGATTGTAGCTTTCTATGTCTTCGACGTAAACAACAACGCTAATCAGCTTGAACCAAGGCAAAAGGTAACTATACAACTTAATGCACACAAAATATATACAACTATTTACAAGTGACCCAACTATGATTTAAAGTATACATTAGTGGGATATTAATGAACTCTGTTTAACTTCATCGATATAACATTTTAGGAGTTCCTGTTGGCTGGTAACAACAAGAGAGAGCAACAGTTTGGACAAAACATATTCAGTGGATTCAGTGTCCAACTTCTTAGTGAGGCCCTTGGTATAAGTCAGCAAGCAGCACAAAAGATCCAGAGTCAAAATGACCAAAGAGGTGAGATAATTCGTGTGAGTCAAGGCCTTCAATTATTGAAGCCTTTTGTTTCGCAACAAGGACCAGTAGAGCATCAAGCCTACCAACCAATTCAAAGTCAAGAAGAACAATCAACCCAATACCAGGTAGGGCAATCACCACAATATCAAGAAGGACAATCAACTCAATACCAGTCAAGACAGTCATGGGACCAAAGTTTCAATGGTTTGGAGGAGAATTTCTGTTCATTGGAGGCAAGGCAAAACATCGAAAACCCGAAACGTGCCGACACGTACAACCCACATGCTGGCAGGATAACACATCTCAATAGCAAGAATTTTCCCACCCTTAACCTGGTGCAAATGAGTGCTACAAGAGTAAATTTATACCAGGTATTTATGATACTATATTCAACACACTATCTTATTTTTAGATATTCTAAGCTTCATACAACCGGTTAATAATATGGCATACAAATAATTGCTATTGCAGAATGCTATTCTTTCACCATACTGGAACATTAATGCTCACAGTGTCATGCACATGATTCAAGGACGTGCTCGAGTTCAAGTTGTCAATAACCATGGTCAGACCGTATTCAATGACATTCTTCGTCACGGACAACTGCTAATCATACCACAACACTATGTTGTTCTCAAGAAGGCAGAGCGTGAAGGATGCCAATATATTTCATTCAAGACCAACCCCAATTCTATGGTTAGCTACATCGCAGGAAAGACCTCCATCCTACGTGCATTGCCCGTTGATGTCCTTGCCAATGCATACCGCATTTCTAGGCAGGAAGCCCAAAACCTCAAAAATAATCGTGGGGAAGAGTTTGGTGCATTCACCCCTAAGTTTACACAAACAGGATCCCAGAGTTACCAGGACGAGGGAGAGTCATCTTCGACTGAGAAGGCATCCGAGTGA

>Globulin_10
ATGGCAACTACTAGTTTCCCATCGCTCTTATCTTGCTTTTGCATTTTCCTCTTGTTCCATGGATCCATGGCTCAGGTATTTGGCCAGAGTCAACCATGGCAAAGCTCTCGACAAGGAAGTGCTAGGGGATGCACATTCGATAGGCTACAAGCATTTGAACCACTTCGACAAGTGAGGTCCGAAGCAGGCCTCACTGAGTATTTTGAGGAGCAAAATGACCAATTTCGTTGTGCTGGTCTATCTGTCATTCGTCGTGTCATCGAGCCTCAAGGCCTTTTGTTACCTCGATACCACAACGCTCCCGCCTTGGTATACATCCTACAAGGTTGGTTTATGAACTTAATAGAGTGGTTATAGCTTTAGATTATATACTTTAGATTTCTATGTGAAAAATATTACAAAAGTATTAGGAATATTTAATATTGAATTGAACTTATTTTCTTGTAGGCACGGGTACTGCAGGGCTGACATTCCCTGGTTGCCCGGAGACCTTCCAACAACAGTTCGGACAATTTGATCAAGAGCAATTTGAGGGTCAGAGCCAAAGCCAAAAGTTTAGAGATGAGCACCAGAAAGTTCATCACATTAAACAAGGAGATGTTGTTGCGTTGCCAGCTGGCATTGCACATTGGTTCTATAATCATGGCCATGTGCCGATTGTAGCTCTCTATGTTTTTGACATAAACAACAATGCCAACCAGCTTGAACCTAGACTAAAGGTAATTGAGAGTATCTAAAGCAATCTCTAGGATTGATAGTCTTTTCGACTAATCTACTAGGTTTAGCCTTTTTGACCAATATCTAAGATTGTTTGATATATTTATTACTTGATGAAATTGCAGGAATTTTTGTTGGCTGGAGGTAGTAGGACACTACAACAGTATGTGAGTCAAAACATATTCCATGGATTCAATTTACAGTTGCTTAGTGAAGCCCTTGGTATAAGTGAACAGACATCTCAAAGACTTCAGAATCAAAATGACCAAAGAGGTGAGATAATCCGCGTGAATCGTGCGCTTCAAATTCTGCAACCAATTGTGATACCACAACAAGAGAAACCGTCGTATCAAGAAGAGCAATCTCAAGCAACACAACCTCAGGTTGGTCAGTCTCAAATAGAGTCGTCTCAGACATGGCAATCTCAGGTAGAGCAATCAACTAGTGGCCGTTGGAATGGTTTGGAGGAGAACTTTTGTGATCATAAGCCAACAATGAACATTGAAAATCCTACACGTGCTGACACATACAACCCACGTGCTGGTAGGATAACACAAGTCAACAGCCAAAAGTTCCCCATTCTTAACACTGTGCAAATGAGTGCTACAAGAGTAAACCTCTATCAGGTACTTACGATGTTACATTTCAACACATTCTTATCTATATATCTTGTAAGCTTAATAATAGAAGTCTAATTCTATTTCCATTTACTTACTCAATTTGATTAATTGCAGAACGCCATTCTTTCACCATTCTGGAACATTAATGCTCATAGTGTGATGTACGTGATCCAAGGCCACACACGGGTTCAAGTTGTTAACAATCATGGACAAAATGTGTTCAACGACATTCTTCGCCCGGGACAACTATTAATCATACCACAGAACTATGTTGTTTTGAAGAAGGCACAACGCGAAGGATGCCAATACATTTCATTCAAGACCAACGCAAACTCCATGGTTAGCCACATCGCCGGGAAGAACTCAATTCTCCGTGCCCTTCCTATTGATGTCATCGCTAATGCATACCACATATCCAAGCAAGAAGCCCGAAACCTCAAATACAACAGAGGAGAGGAGTTTGGTGTATTCACTCCTAAGTTTTCTCAAAGTGGCTTCACAAGAGCTCAAACGGGATTGGTGAACTAG

>Globulin_11
ATGGCAACTACTAGTTTCCCATCGCTTTTATCTTGCTTTTGCATTTTCCTCTTGTTCCATGGATCCATGGCTCAGCTATTTGGCCAGAGTCAACCATGGCAAAGCTCTCGACAAGGAAGTGCTAGGGGTTGCACATTCGATAGGCTACAAACATTTGAACCGCTTCGTCAAGTGAGGTCTGAAGCTGGCCTCACTGAGTATTTTGAGGAGCACAATGACCAATTCCGATGTGCTGGTCTATCTGTCATTCGTCGTGTTATCGAGCCTCAAGGCCTTTTATTACCTCGATACCACAATGCTCCCGCCTTGGTATACATCCTTCAAGGTTGGTGTATGAACTTAATAGACTGGTTATAGCTCTATATTAGATACTACGGATTTGTATGTGAAATATGTTATAAAAGTATCATTAATTTTTAATATCAAATTAAACTTGTTTACTTGTAGGTACTGGTTCTGCAGGGGTAACATTCCCTGGGTGCCCAGAAACCTTCCAACAACAGTTCGGACAATTTGATCAAGCGCAATCGGAGGGTCAACAAAGCCAAAAGTTTAGAGATGAGTACCAGAAAGTTCATCGCATTACACAAGGAGATGTTGTTGCGTTGCCAGCTGGCATTGCATATTGGTTCTACAATCATGGCCAAGTGCCGATTGTAGCCCTCTATGTTTTTGATGTAAACAACAATGCCAATCAACTTGAACCTAGACAAAAGGTAATCGACGGTATCTAAAACAATTTTAAGCTTGATAATATTTTTTACTAATCAAGTAGGTTTTAGTCTTTTCGAACAATCTCTAAGATTGTTTGATATAATTTTTACTTGATCAAATTGCAGGAATTTTTGTTGGCTGGTGGTAGTAGGACACTACAACAGTATGTGAGTCAAAATATATTCCGTGGATTCAACTTCCAATTGCTTGGTGAAGCCCTTGGTATAAGTGAACACACATCTCAAAGACTTCAGAACCAAAATGACCAAAGAGGTGAGATAATCCGCGTGAATCGTGGGCTTCAAATTCTGCAACCAATTGTGATGCCACAACAAGAGCAACAGTCATATCAAGTAGAGCAATCTGAGGCAACACAACCTCAGGTTGGTCAGTCTCAAATAGAATCGTCTCAGACATGGCAATCTCAGGTAGAGCAGTCAACTAGTGGTCGTTGGAATGGTTTGGAGGAGAACTTTTGTGATCATAAGCCAACAATGAACATTGAAAATCCTACACGTGCTGACACATACAACCCACGTGCTGGTAGGATAACACATGTCAACAGCCAAAAATTCCCCATTCTTAACACCGTGCAAATGAGTGCTACAAGAGTAAACCTCTATCAGGTACTTACAATGTTATATTTCAATACATTTTTACCTATATATCTTGTAACCTTAAACACAGAAGTCTAATTTTGTGCGTTTTTACTTACTCAATTTTATTAACTGCAGAACGCCATTCTTTCGCCATTCTGGAACATTAATGCTCATAGTGTGATGTACGTGATCCAAGGCCACGCACGGGTTCAGGTTGTTAACAATCAAGGCCAAAATGTGTTCAACGACATTCTTCGCCCGGGACAACTATTAATCATACCACAAAACTATGTTGTCCTAAAGAAGGCACAACGTGAAGGGTGCCAATACATTTCATTCAAGACCAACGCAAACTCCATGGTTAGCCACATCGCCGGGAAGAACTCAATCCTCCGTGCCCTTCCTATTGATGTCATTGCTAATGCGTACCACATATCAAAGCAAGAAGCCCGAAACCTCAAATACAACAGAGGAGAGGAGTTTGGCGTATTCACTCCTAAGTTTTCTCAAAGTGGCTTCACGAGAGCTCAAACGGGATTGGTGAACTAA

>Globulin_12
ATGGCAACTACTAGTTTTCCATCAGTGTTGTTTTACTTCTGCATTTTCCTGTTGTGCCATGGATCCATGGCTCAGCTATTCGGCCAGAGCTTTACTCCATGGCAAAGCTCTCGGCAAGGAGGTTTAAGGGGGTGCAGGTTCGATAGGCTACAAGCACTTGAGCCAATTCAACAAGTGAGGTCACAAGCAGGCGTCACTCAATACTTTGATGAGAAGAATGAGCAATTCCGTTGTACCGGGGTATCTGTCATCCGTCGCGTTATTGAGCCCCAAGGACTCTTGTTACCTCAATACCACAATGCACCCGGATTGGTATACGTCCTTCAAGGTTCGTGTATAATTGAATATGGTGATTGCATTTCTATACTACACTTCAAGTTCAGATGTTCCAAATGTTACCTCATTCATAAGTTTTTAATATTGAAACAATTGTGTCTTATTTTAGGTAGGGGTTTCACCGGATTGACTTTACCTGGATGCCCAGCAACCTTCCAACAACAGTTCCAACCATTTGATCAAGCTCAAGGTCAAAGCCAAAGCCATCTCAAAGATGAGCACCAAAGAGTTTACCGTTTTAAACAAGGAGATGTTATTGCGCTGCCGGCTGGCATTGTACACTGGTGCTACAACGATGGTGATGCGCCGATTGTAGCTCTCTATGTCTTTGACGTAAACAACAATGCGAATCAGCTTGAACCTAGACAGAAGGTAACTATACAAATTAATCTACATAGCGATATATAATTCAATATTAACCTAACTAGGATTTTAAAGTATAAATTAGTGGGATATTAAGGAACTTCATTTTACTTCATCAATATGAAATCTCAGGAGTTCTTGTTGGCCGGTAACAACAAGATAGGGCAACAAGTTGGACAAAACATATTCAGTGGATTCAATATCCAACTTCTTAGTGAGGCTCTTGGTATAAGCCAACAAGCAGCACAGAGGATCCAGAGTCAAAACGACCAAAGGGGTGAGATAATTCGTGTGAGTCAAGGCCTTCAGTTCTTGAAGCCAACAGTGTCCCAACAAGGACTAGTAGAGCAGCAAGCCTATCAACCAATTCGAAGTCAAGAAGGACAATCAACCCAATACCAGGTAGGGCAATCAACCCAATATCAAGAAGCACAACCAACTCAATACCAGGTTGGACAGTCAGGGGATAAAAGTTTCAATGGTTTGGAGGAGAACTTTTGTTCATTGGAGGCAAGGCAGAACATTGAAAACCCCAAACGTGCTGACACATACAACCCACGTGCTGGCAGGATAACACGTCTCCATGGCAATAATTTCCCCATCCTTAACCTCGTGCAAATGAGCGCTACAAGAGTAAATCTATACCAGGTATATACCATACTACCTTCAATGCACTATCTTAATATTAGATATTCCAAGATTCATAACATCTGATTAATAATATGGCATACAAATAATTGCTATTGCAGAATGCTGTTCTTTCACCATTCTGGAACATCAATGCACACAGCGTGGTCTACATGATCCAAGGGCATGCTCGAGTTCAAGTTGTCAATAACAATGGCCAGACTGTATTCAATGACCGTCTTCGCCACGGGCAGTTGCTAATCGTACCACAACACTACGTTGTTCTCAAGAAGGCGGAGCGTGAAGGATGCCAGTATATCTCATTCAAGACCAACCCAAACTCCATGGTTAGCCACATCGCAGGAAAGAGCTCCATCCTTCGTGCCTTTCCCGTGGATGTGCTCGCCAATGCCTACCGTATCTCCAGGCAGGAAGCCCGAAACCTCAAAAACAACAGGGGGGAAGAGTTTGGTGTATTTGCTCCAAAATTTACCCAAACAGGCTTCCAACCTTATCCAGAGGATATGGATGAGTCATCTTTGACCAATAAGGCATCAGAGTAA

>Globulin_13
ATGGCAATTACTAGTTTTCCATCAGTTTTATTTTACTTTTGCCTTTTCCTCTTTGTCCATGGATCCATGGCTCAACTATTTGGCCAGAGCAATCCTTGGCAAAGCTTTCGCCAAGGAGGCGTTAGGGGATGCAGATTTGATCGGTTACAGGCATTTGAACCACTTCGGCAAGAGAGGTCAGAAGCAGGCTTCACTGAGTACTATGAGGAGCAAAATGAGCAATTCCGTTGTGCTGGCCTATCTGTCATCCGTCGTGTTATCGAGCCTCAAGGCCTCTTGTTACCTCGATATCACAACACTCCCGGCTTAGTCTACATCCTTCAAGGTTTGTGTATAAATTGAATAGGGTGGTTACATCCTAAGAGTATATACTTAGGAATTGTATGTGCAAAATATAATGTTAAAAACTATCCATAGTTCTTAATATCTAACTAAAATTTGTTTCTTGTAGGTAGTGGCTTTGCAGGTCTAACATTTCCTGGATGCCCAGAAACCTTCCAACAACAATTTGGACAATTTGATCAATCAGAATTTGCCCAGGATCAAAGCCAAGGGCATAAGTTCAGAGACGAGCACCAAAAAGTTCATCAAATTAGACAAGGAGATGTTGTCGCGCTACCATCTGGGGTTGCACATTGGTTCTACAATCATGGTCAAGTGCCTGTTGTAGCGCTCTATGTTTTTGATGTAAACAGCAATGCCAATCAACTTGAACCCAGACAAAAGGTAAATAAGGATACCTAAACCAACTCCTAAGATTGTTAATTTTTTCGGATAATCTACTAGGTTCGGTTTAGTTCATAAAGTGAAATGTTGTTTGATAATTTTTAACTTGTTCAAAATTTTTAGGAATTTCTGTTGGCTGGCGGCAGTAGGGCACTACAACAATACGTGAGTCAAAACATATTCCGAGGGTTCAATTTCCAGTTGCTTGGCGAGGCCCTTGGTATAAGTGAACATACCTCACAAAGACTTTCAAATCAAAATGACCAAAGAGGTGATATAATCCGTGTGAATCGTGCCCTTCAATTTCTACAACCAATTGTGACGCAACAACAAGAACAAGAGCCCTACTCTCAGGTTGGTCAATCTCAGGTAGGGCAATCCCAGACATGGAAACCTCAGGGATGGCAATCAACTTTTGGCCATTTGAATGGTTTGGAGGAGAATTTTTGTGATACTAAGCCAACACAGAACATTGAAAATCCCAGTCGTGCTGACACATACAACCCACGTGTTGGTAGGATAACGCATCTCAACAGTCTAAAGTTCCCTATCCTTAACACCGTGCAAATGAGTGCTACAAGAGTGAACCTCTATCAGGTACTTATGATGTTACATTTTAAAACATTCTTATTAGTATATCTTATAAAATTCAAAATAGAAGTCTGATATTTTGTTCTTTACTGACTCATTGTGATTAATTGCAGAATGCTATTCTTTCACCATTCTGGAACATTAATGCTCACAGTGTGATGTACACAATCCAAGGTCATGTGTTGGTTCAGGTTGTTAATAATCATGGTCAGAATGTGTTCGATGGCATTCTTCGTCCGGGACAACTATTAATCATACCACAAAACTATGTTGTTATAAAGAAGGCAAAACGTGAAGGATGCCAATACATTTCATTTAAGACCAATGCAAACTCCATGGTTAGTCACATTGCAGGAAATACCTCAATCCTTCGTGCCCTTCCTGTTGATGTCATTGCCAATGCATATCGCATTACCAGGCAAGAGGCCCAAAACCTCAAGCACAATAGAGGAGAGGAGTTTGGCGCATTTGCTCCTAAATTTTCTCAAATTAGGTTCCAGAGTTATCCTTAA

>Globulin_14
ATGGCAACTACTAGTTTTCCATCGGTGTTGTTTTACTTCTGCATTTTCCTGTTGTGCCATGGATCCATGGCTCAACTATTCGGCCAGAGCTTTACTCCATGGCAAAGCTCTCGGCAAGGAGGTTTAAGGGGGTGCAGGTTCGATAGGCTACAAGCACTTGAGCCAATTCAACAAGTGAGGTCACAAGCAGGCGTCACTCAATACTTTGATGAGAAGAATGAGCAATTCCGTTGTACCGGGGTATCTGTCATCCGTCGCGTTATTGAGCCCCAAGGCCTCTTGTTACCTCAATACCACAATGCACCCGGATTGGTATACGTCCTTCAAGGTTCGTGTATAATTGAATATGGTGATTGCATTTCTATACTACACTTCAAGTTCAGATGTTCCAAATGTTACCTCATTCATAAGTTTTTAATATTGAAACAATTGTGTCTTATTTTAGGTAGGGGTTTCACGGGATTGACTTTACCTGGATGCCCAGCAACCTTCCAACAACAGTTCCAACCATTTGATCAAGCTCAGGGTCAAAGCCAAAGCCATCTCAAAGATGAGCACCAAAGAGTTCACCGTTTTAAACAAGGAGATGTTATTGCGCTGCCGGCTGGCATTGTGCACTGGTGCTACAATGATGGTGATGCGCCGATTGTAGCTCTCTATGTCTTCGACGTAAATAACAATGCGAATCAGCTTGAACCTAGACAGAAGGTAACTATACAAATTAATCTACATAGCGATATATAATTCAATAGTAACCTAACTAGGATTTTAAAGTATAAATTAGTGGGATATTAAGGAACTTTGTTTTACTTCATCAATATGAAATCTCAGGAGTTCTTGTTGGCTGGTAACAACAAGATAGGGCAACAAGTTGGACAAAACATATTCAGTGGATTCAATATCCAACTTCTTAGTGAGGCTCTTGGTATAAGCCAACAAGCAGCACAGAGGATCCAGAGTCAAAACGACCAAAGGGGTGAGATAATTCGTGTGAGTCAAGGCCTTCATTTCTTGAAGCCAACAGTGTCCCAACAAGGACTAGTAGAGCAGCAAGCCTATCAACCAATTCGAAGTCAAGAAGGACAGTCAACCCAATACCAGGTAGGGCAATCAACCCAATATCAAGAAGCACAACCAACTCAATACCAGGTTGGACAGTCAGGGGATAAAAGTTTCAATGGTTTGGAGGAGAACTTTTGTTCATTGGAGGCAAGGCAGAACATTGAAAACCCCAAACGTGCCGACACATACAACCCACGTGCTGGCAGGATAACACGTCTCCATGGCAATAATTTCCCCATCCTTAACCTCGTGCAAATGAGCGCTACAAGAGTAAATCTATACCAGGTATATACCATACTACCTTCAATGCACTATCTTATCATTAGATATTCCAAGCTTCATAACATCCGATTAATAATATGGCATACAAATAATTGCTATTGCAGAATGCTATTCTTTCACCATTCTGGAACATCAATGCGCATAGCGTGGTCTACATGATCCAAGGGCATGCTCGAGTTCAAGTTGTCAATAACAATGGCCAGACTGTATTCAATGACCGTCTTCGCCAAGGGCAGTTGCTAATCGTACCACAACACTACGTTGTTCTCAAGAAGGCGGAGCGTGAAGGATGCCAGTATATCTCATTCAAGACCAACCCAAACTCCATGGTTAGCCACATCGCAGGAAAGAGCTCCATCCTTCGTGCCTTGCCCGTGGATGTGCTCGCCAATGCGTACCGTATTTCCAGGCAGGAAGCCCGTAACCTCAAAAACAACAGGGATGAAGAGTTTGGTGTATTCGCTCCAAAATTTACCCAAACGGGCTTCCAACCTTATCCAGAGGACGAGGATGAGTCATCTTTGACTAATAAGGCATCGGAGTAA

>Globulin_15
ATGGCAACTATTAGTTTTCCATCGCTTTTATTTTACTTTTGCCTTTTCTTGTTGTGCCATGGATCCATGGCTCAACTATTTGGCCAGAGCTATAATCCGTGGCAAAGCTCTCGGCAAGGAGGTGTCCAGGGATGCAGATTTGATAGGTTACAAGCATTTGAACCACTTCGACAAGTGAGGTCAGAAGCAGGCCTCACTGAGTATTTTGAGGAGCAGAATGAGCAATTCCGCTGCGCCGGTCTATCTGTCATCCGTCGTGTTATCGAGCCTCAAGGCCTCTTGTTACCTCGATATCACAACACTCCCGGCTTAGTCTACATCCTCCAAGGTTGGTGTATAAATTGAATATAGTGGTTGCATCCTTAGAGTATAATACTTAGGAGTTTGTACGTGAAAAATGTTACAACAATATCTATAGTTCTTAACATCAAATTAAAATTGCTTTCTTGTAGGTAGTGGTTTTGCAGGTCTGACATTCCCTGGATGCCCAGAGACCTTCCAACAACAGTTTGGACAATTTGATCAAGTGCAATCTGCCCAGGGTCAAAGCCAAAAGTTCAGAGATGAGCACCAAAAAGTTCATCTTATTAGACAAGGGGATGTTGTAGCACTCCCAGCTGGCATCGCACATTGGTTCTACAATCATGGTCAAGTGCCTATTGTAGCAGTCTATGTTTTCGACATCAACAGCAATGCCAATCAGCTTGAACCCAGACAAAAGGTAACTATGAGTATCTAAAGCACCCCCTAAGATTGTTACTTGTTTCGGCTAATCTACTAGGTTTAGTGTAGTTCATGCAGTGAAATATTGTTTGATATTTTGTACTTGTTCAAACTGTAGGAATTTTTGTTGGCTGGTGGCAGTAGGACACTGCAACAATTCGTTAGTCAAAACATATTCCGTGGATTCAATTTCCAGTTGCTTGGTGAGGCCCTTGGCATAAGTGAACACACATCGCAAAGACTTTCAAATCAAAATGACGAAAGAGGTGAGATAATCCGTGTGAATCGTGCCCTTCAATTTCTGCAACCAATTGTGAGGCAACAACAAGAGCAGGAGTCCTACCCGCATATTCAGTATCAGGGAGACCAACCTGAGGCAGTGCAATCTCAGGTAAAGCAATCTCAGGTTGGGCAATCAACTCGTGGCCGTTGGAATGGTTTGGAGGAGAACTTTTGTGATCATAAGCCAACACAAAACATTGAGAACCCCAGTCGCGCTGACACATACAACCCCCGTGCTGGTAGGATAACGCATCTCAACAGCCAAAAGTTCCCAATCCTTAACACCGTGCAAATGAGTGCTACGAGAGTAAACCTCTATCAGGTACTTATGATGTTACATTTTGACACATTCTTATTGGTATATTTTATAGGTTTCAAAATATAACTCTAATATTTTTCATTTATTTAACCCACCATTGTGATTAATTTCAGAATGCTATTCTTTCACCATTCTGGAACATTAATGCTCACAGTGTGGTGTACATGATCCAAGGCCATGCGTCGGTTCAGGTTGTTAATAATCATGGTCAAAATGTGTTCAATGGCATTCTTCGCACGGGGCAACTATTAATCATACCACAAAACTATGTTGTCCTAAAGAAGGCACAACGCGAAGGATGTCAGTACATTTCATTCAAGACCAACGCAAACTCCATGGTTAGTCAAATCGCAGGAAAGAACTCAATCCTCCGTGCCCTGCCAGTTGATGTCATCGCCAATGCGTACCGCATCTCCAGGCAAGAAGCCAGAAACCTCAAATACAATAGAGGAGAGGAGTTGGGCGCATTCACTCCTAAGTTTTCTCAAAGTGGCTTCCAGAGTTATCCTCAAGACAGATCTCGCGCAGAGTAA

>Globulin_16
ATGGCAACTACTAGTTTGTCATCTGTGTTGTTTTGCTTTTGCATTTCTCTCTTGTGCCATGGATCCATAGCTCAACTATCTGGACAGAGCTTTAGTCCTTGGCAAAGCTCTCGACAAGGAGGTTTAAGGGGATGCAGCTTTGATAGGCTCCAAGCGTTTGAACCACTTCGACAAGTGAGGTCACAAGCGGGCATCACCGAGTACTTTGATGAGCAGAATGAGCAATTCCGTTGTACCGGTGTATCTGTCATTCGTCGTGTTATCGAGCCCCAAGGCCTCCTATTACCTCAATACCACAACACACCTGGCTTGGTGTACATCCTTCAAGGTTGGTGTCTAATTGAATATGAAAATTTCATTGCTATACTACACTTATGATTTTAGATGTGCCAAATGTAAGAACATTCATAGTTTTTTAATATTCAAACAATGTGTTTTCTTTTAGGTAGGGGTTACACAGGGTTGACTTTACCTGGATGCCCGGCGACCTTCCAACAACAGTTTCAACCATTTGAGGAAGCCCAGTTTGCTCAGGGTCAAAGCCAAAGCCAAAACATTAAGGATGAGCACCAAAAAGTCCATCGCTTCAAACAAGGAGACATTGTTGCACTTCCAGCTGGCATTGTACACTGGTGCTACAACGATGGTGATGCACCGATTGTAGCTGTCTATGTCTTCGATGTTAATAACAATGCTAACCAGCTTGAACCTAGGCAAAAGGTAACTATACAAATTAATCGACACAAAAATATATTGTTGTTTACAAGTAACATAACTATGTTTTTTCAAGTATATTTTGGTGGGATATTAATGAACTTGGATTTATTTCCTCAATATTAAATCTCAGGAGTTCTTGTTGGCTGGTAACAACAAGAGAGAGCAACAGTTTGGACAAAACATATTTAGTGGATTTAGTGTCCAACTTCTTAGTGAGGCCCTTGGTATCAGTCAACAAGCAGCACAAAGAATGCAGAGTCAAAACGACCAAAGAGGTGAGATAATTCGTGTGAGTCAAGGCCTTCAATTCTTGAAGCCCATTGTGTCCCAACAAGAACTAGTACAACAATCCTACCAACCAATTCAAAGTCAAGAAGGACAATCAACCCAATACCAGGTAGGACAATCAACTCAATATCAAGAAGGACAATCAACTCAATACCAGACACAATACCAGACAGGACAGTCATGGGACATGAGTTTCAATGGTTTGGAGGAGAACTTTTGTTCATTGGAGGCAAGGCAAAACATCGATAACCCCAAACGTGCCGACACGTATAACCCACGTGCTGGCAGGATAACGCGTCTCTATAGCAAGAATTTCCCCATCCTGAACCTCGTGCAAATGAGTGCTACAAGAGTAAATCTATATCAGGTATAGACAATACTTCCTTCAACACACTACATTACTGTTAGATTCCCTAATCATCATAACATTCGATTAATAATATGGTATACAATTAATTGATATTGCAGAATGCCGTTCTTTCACCATTCTGGAACATTAATGCGCACAGTGTCGTCTACATGATCCAAGGACATGCCCGGGTGCAAGTCGTCAATAACCATGGTCAGACGGTATTCAATGACATTCTTCGTCGAGGACAACTCCTAATCATACCACAACACTATGTTGTTCTCAAGAAGGCAGAACGTGAAGGATGCCAGTACATCTCGTTCAAGACTAACCCAAACTCCATGGTTAGTCACATCGCGGGAAAGAGCTCCATCCTACGTGCCTTGCCTGTGGATGTCCTTGCCAATGCATACCGCATTTCAAGACAAGAAGCCCGAAACCTCAAAAACAACCGGGGAGAAGAGTTTGGTGCATTCACTCCTAAATTTAGCCAAACTGGCTTCCAGAGTTACCAAGACACCAACGTCTAA

>Globulin_17
ATGGCAACTACTAGTTTTTCATCAGTGTTGTTTTACTTCTGCATTTTCCTGTTGTGCCATGGATCCATGGCTCAGCTATTCGGCCAGAGCTTTACTCCATGGCAAAGATCTCGGCAAGGAGGTTTAAGGGGGTGCAGGTTCGATAGGCTACAAGCACTTGAGCCAATTCAACAAGTGAGGTCACAAGCAGGCGTCACTCAATACTTTGATGAGAAGAATGAGCAATTCCGTTGTACCGGGGTATCTGTCATCCGTCGCGTTATTGAGCCCCAAGGACTCTTGTTACCTCAATACCACAATGCACCAGGATTGGTATACGTCCTTCAAGGTTCGTGTATAATTGAATATGGTGATTGCAATTTCTATACTACACTTCAAGTTCAGATGTTCCAAATGTTACCTCATTCATAAGTTTTTAATATTGAAACAATTGTGTCTTATTTTAGGTAGGGGTTTCACCGGATTGACTTTACCTGGATGCCCAGCAACCTTCCAACAACAGTTCCAACCATTTGATCAAGCTCAGGGTCAAAGCCAAAGCCATCTCAAAGATcaGCACCAAAGAGTTTACCGTTTTAAACAAGGAGATGTTATTGCGCTGCCGGCTGGCATTGTACACTGGTGCTACAACGATGGTGATGCGCCGATTGTAGCTCTCTATGTCTTTGACGTAAACAACAATGCGAATCAGCTTGAACCTAGACAGAAGGTAACTATACAAATTAATCTACATAGCGATATATAATTCAATATTAACCTAACTAGGATTTTAAAGTATAAATTAGTGGGATATTAAGGAACTTCGTTTTACTTCATCAATATGAAATCTCAGGAGTTCTTGTTGGCTGGTAACAACAAGATAGGGCAACAAGTTGGACAAAACATATTCAGTGGATTCAATATCCAACTTCTTAGTGAGGCTCTTGGTATAAGCCAACAATCAGCACAGAGGATCCAGAGTCAAAACGACCAAAGGGGTGAGATAATTCGTGTGAATCAAGGCCTTCAGTTCTTGAAGCCAACAGTGTCCCAACAAGGACTAGTAAAGCAGCAAGCCTATCAACCAATTCGAAGTCAAGAAGGACAATCAACCCAATACCAGGTAGGGCAATCAACCCAATATCAAGAAGCACAACCAACTCAATATCAGGTTGGACAGTCAGGGGATAAAAGTTTCAATGGTTTGGAGGAGAACTTTTGTTCATTGGAGGCAAGGCAGAACATTGAAAACCCCAAGAGTGCTGACACATACAACCCACGTGCTGGCAGGATAACACGTCTCCATGGCAATAATTTCCCCATCCTTAACCTCGTGCAAATGAGCGCTACAAGAGTAAATCTATACCAGGTATATACCATACTACCTTCAATGCACTATCTTAATATTAGATATTCCAAGCTTCATAACATCTGATTAATAATATGGCATACAAATAATTGCTATTGCAGAATGCTGTTCTTTCACCATTCTGGAACATCAATGCACATAGCGTGGTCTACATGATCCAAGGGCATGCTCGAGTTCAAGTTGTCAATAACAATGGacAGACTGTATTCAATGACCGTCTTCGCCACGGGCAGTTGCTAATCGTACCACAACACTACGTTGTTCTCAAGAAGGCGGAGCGTGAAGGATGCCAGTATATCTCATTCAAGACCAACCCAAACTCCATGGTTAGCCACATCGCAGGAAAGAGCTCCATCCTTCGTGCCTTTCCCGTGGATGTGCTCGCCAATGCCTACCGTATCTCCAGGCAGGAAGCCCGAAACCTCAAAAACAACAGGGGGGAAGAGTTTGGTGTATTTGCTCCAAAATTTACCCAAACAGGCTTCCAACCTTATCCAGAGGATATGGATGAGTCATCTTTGACCAATAAGGCATCAGAGTAA


>Globulin_18
ATGGCAATTACTAGTTTCCCATCGCTCTTATCTTGCCTTTGCATTTTCCTCTTGTTCCATGGATCCATGGCTCAGGTATTTGGCCAGAGTCAACCATGGCAAAGCTCTCGACAAGGAAGTGCTAGGGGATGCACATTCGATAGGCTACAAGCATTTGAACCACTTCGACAAGTGAGGTCCGAAGCGGGCCTCACTGAGTATTTTGAGGAGCAAAATGACCAATTCCGCTGTGCTGGTCTATCTGTCATTCGTCGTGTCATCGAGCCTCAAGGCCTTTTGTTACCTCGATACCACAACGCTCCCGCCTTGGTATACATCCTACAAGGTTGGTTTATGAACTTAATAGAGTGGTTATAGCTTTAGATTATATACTTTAGATTTCTATGTGAAAAATGTTACAAAAGTATCAGGAATATTTAATATTGAATTGAACTTATTTTCTTGTAGGCACGGGTACTGCAGGGCTGACATTCCCTGGTTGCCCAGAGACCTTCCAACAACAGTTCGGACAATTTGATCAAGAGCAATCTGAGGGTCAGAGCCAAAGACAAAAGTTTAGAGATGAGCACCAGAAAGTTCATCACATTAAACAAGGAGATGTTGTTGCGTTGCCAGCTGGCATTGCACATTGGTTCTATAATCATGGCCAAGTGCCGATTGTAGCTCTCTATGTTTTTGACATAAACAACAATGCTAACCAGCTTGAACCTAGACAAAAGGTAATTGAGAGTATCTAAAACAATCTCTAGGATTGATAGTCTTTTCGACTAATCTACTAGGTTTAGCCTTTTTGACCAATATCTAAGATTGTTTGATATATTTATTACTTGATCAAATTGCAGGAATTTTTCTTGGCTGGAGGTAGTAGGACACTACAACAGTATGTGAGTCAAAACATATTTCATGGATTCAATTTACAGTTGCTTGGTGAAGCCCTTGGTATAAGTGAACAGACATCTCAAAGACTTCAGAATCAAAATGACCAAAGAGGTGACATAATCCGCGTGAACCGTGCGCTTCAAATTCTACAACCAATTGTGATGACACAACAAGAGCAACAGTCGTATCAAGAAGAGCAATCTCAAGCAACACAACCTCAGGTTGGTCAGTCTCAAATAGAGTCGTCTCAGACGTGGCAATCTCAGGGAGAGCAATCAACTAGTGGCCGTTGTAATGGTTTGGAGGAGAACTTTTGTGATCATAAGCCAACAATGAACATTGAAAATCCTACACGTGCTGACACATACAACCCACGTGCTGGTAGGATAACGCAAGTCAACAGCCAAAAGTTCCCCATTCTTAACACTGTGCAAATGAGTGCTACAAGAGTAAACCTCTATCAGGTACTTACGATGTTACATTTCAACACATTCTTATCTATATATCTTGTAAGCTTAATAATAGAAGTCTAATTCTATTTCCTTTTACTTACTCAATTTGATTAATTGCAGAACGCCATTCTTTCGCCATTCTGGAACATTAATGCTCATAGTGTGATGTACGTGATCCAAGGCCACGCACGGGTTCAAGTTGTTAACAATCATGGCCAAAATGTGTTCAACGACATTCTTCGTCCGGGACAACTATTAATCATACCACAGAACTATGTTGTTCTAAAGAAGGCACAACGCGAAGGATGCCAATACATTTCATTCAAGACCAACGCAAACTCCATGGTTAGCCACATCGCCGGGAAGAACTCAATCCTCCGTGCCCTTCCTGTTGATGTCATCGCTAATGCGTACCACATATCAAAGCAAGAAGCCCGAAACCTCAAATACAACAGAGGAGAGGAGTTTGGCGTATTCACTCCTAAGTTTTCTCAAAGTGGCTTCACGAGAGCTCAAACGGGATTAGTGAACTAA

>Globulin_19
ATGGCAACTACTAGTTTCCCATCGCTTTTATCTTGCTTTTGCATTTTCCTCTTGTTCCATGGATCCATGGCTCAGCTATTTGGCCAGAGTCAACCATGGCAAAGCTCTCGACAAGGAAGTGCTAGGGGTTGCACATTCGATAGGCTACAAACATTTGAACCGCTTCGTCAAGTGAGGTCTGAAGCTGGCCTCACTGAGTATTTTGAGGAGCACAATGACCAATTCCGATGTGCTGGTCTATCTGTCATTCGTCGTGTTATCGAGCCTCAAGGCCTTTTATTACCTCGATACCACAATGCTCCCGCCTTGGTATACATCCTTCAAGGTTGGTGTATGAACTTAATAGAGTGGTTATAGCTCTATATTAGATACTACAGATTTGTATGTGAAATATGTTATAAAAGTATCAGTAATTTTTAATATCAAATTAAACTTGTTTACTTGTAGGTACTGGTTCTGCAGGGGTAACATTCCCTGGGTGCCCAGAAACCTTCCAACAACAGTTCGGACAATTTGATCAAGCGCAATCGGACGGTCAACAAAGCCAAAAGTTTAGAGATGAGCACCAGAAAGTTCATCGCATTACACAAGGAGATGTTGTTGCGTTGCCAGCTGGCATTGCACATTGGTTCTACAATCATGGCCAAGTGCCGATTGTAGCCCTCTATGTTTTTGACGTAAACAACAATGCCAATCAACTTGAACCTAGACAAAAGGTAATCGACGGTATCTCAAACAATTTTAAGCTTGATAATATTTTTTACTAATCAACTAGGTTTTAGTCTTTTCGAACAATCTCTAAGATTGTTGGATATATTTTTTACTTGATCAAATTGCAGGAATTTTTGTTGGCTGGTGGTAGTAGGACACTACAACAGTATGTGAGTCAAAATATATTCCGTGGATTCAACTTCCAATTGCTTGGTGAAGCCCTTGGTATAAGTGAACACACATCTCAAAGACTTCAGAACCAAAATGACCAAAGAGGTGAGATAATCCGCGTGAATCGTGGGCTTCAAATTCTGCAACCAATTGTGATGCCACAACAAGAGCAACAGTCATATCAAGTAGAGCAATCTGAGGCAACACAACCTCAGGTTGGTCAGTCTCAAATAGAATCGTCTCAGACATGGCAATCTCAGGTAGAGCAGTCAACTAGTGGGCGTTGGAATGGTTTGGAGGAGAACTTTTGTAATCATAAGCCAAAAATGAACATTGAAAATCCTACACGTGCTGACACATACAACCCACGTGCTGGTAGGATAACACATGTCAACAGCCAAAAATTCCCCATTCTTAACACTGTGCAAATGAGTGCTACAAGAGTAAACCTCTATCAGGTACTTACAATGTTATATTTCAATACATTCTTACCTATATATCTTGTAACCTTAAACACAGAAGCCTAATTTTATGTGTTTTTACTTACTCAATTTTATTAACTGCAGAACGCCATTCTTTCGCCATTCTGGAACATTAATGCTCATAGTGTGATGTACGTGATCCAAGGCCACGCACGGGTTCAGGTTGTTAACAATCAAGGCCAAAATGTGTTCAACGACATTCTTCGCCCGGGACAACTATTAATCATACCACAAAACTATGTTGTCCTAAAGAAGGCACAACGCGAAGGGTGCCAATACATTTCATTCAAGACCAACGCAAACTCCATGGTTAGCCACATCGCCGGGAAGAACTCAATCCTCCGTGCCCTTCCTATTGATGTCATTGCTAATGCGTACCACATATCAAAGCAAGAAGCCCGAAACCTCAAATACAACCGAGGAGAGGAGTTTGGCGTATTCACTCCTAAGTTTTCTCAAAGTGGCTTCACGAGAGCTCAAACGGGATTGGTGAACTAA

>Globulin_20
ATGGCAACTACTAGTTTCCCATCGCTCTTATCTTGCCTTTGCATTTTCCTCTTGTTCCATGGATCCATGGCTCAGGTATTTGGCCAGAGTCAACCATGGCAAAGCTCTCGACAAGGAAGTGCTAGGGGATGCACATTCGATAGGCTACAAGCATTTGAACCACTTCGACAAGTGAGGTCCGAAGCGGGCCTCACTGAGTATTTTGAGGAGCAAAATGACCAATTCCGTTGTGCTGGTCTATCTGTCATTCGTCGTGTCATCGAGCCTCAAGGCCTTCTGTTACCTCGATACCACAACGCTCCCGCCTTGGTATACATCCTACAAGGTTGGTTTATGAACTTAATAGAGTGGTTATAGCTTTAGATTATATACTTTAGATTTCTATGTGAAAAATATTACAAAAGTATTAGGAATATTTAATATTGAATTGAACTTATTTTCTTGTAGGCACGGGTACTGCAGGGCTGACATTCCCTGGTTGCCCGGAGACCTTCCAACAACAGTTCGGACAATTTGATCAAGAGCAATCTGAGGGTCAGAGCCAAAGCCAAAAGTTTAGAGATGAGCACCAGAAAGTTCATCACATTAAACAAGGAGATGTTGTTGCGTTGCCAGCTGGCATTGCACATTGGTTCTATAATCATGGCCAAGTTCCGATTGTAGCTCTCTATGTTTTTGACATAAACAACAATGCCAACCAGCTTGAACCTAGACTAAAGGTAATTGAGAGTATCTAAAACAATCTCTAGGATTGATAGTCTTTTCGACTAATCTACTAGGTTTAGCCTTTTTGACCAATATCTAAGATTGTTTGATATATTTATTACTTGATCAAATTGCAGGAATTTTTGTTGGCTGGAGGTAGTAGGACACTACAACAGTATGTGAGTCAAAACATATTCCATGGATTCAATTTACAGTTGCTTGGTGAAGCCCTTGGTATAAGTGAACAGACATCTCAAAGACTTCAGAATCAAAATGACCAAAGAGGTGAGATAATCCGCGTGAATCGTGCGCTTCAAATTCTACAACCAATTGTGATGCCACAACAAGAGCAACCGTCGTATCAAGAAGAGCAATCTCAAGCAACACAACCTCAGGTTGGTCAGTCTCAAATAGAGTCGTCTCAGACATGGCAATCTCAGGTAGAGCAATCAACTAGTGGCCGTTGGAATGGTTTGGAGGAGAACTTTTGTGATGATAAGCCACCAATGAACATTGAAAATCCTACACATGCTGACGCATACAACCCACGAGCTGGTAGGATAACACATGTCAACAGCCAAAAGTTCCCCATTCTTAATACCGTGCAAATGAGTGCTACAAGAGTAAACCTCTATCAGGTACTTACGATGTTACATTTCAATACGTTCTTATCTATATTTCTTGTAAGCTTAAAAATAGAAGCATAATTCTATGTATTTTTACTTACTCAACTTGATTAACTGCAGAACGCCATTCTTTCGCCATTCTGGAACATTAATGCTCATAGTGTGATGTACGTGATCCAAGGCCACGCACAAGTTCAGGTTGTTAACAATCATGGCCAAAATGTGTTCAACGACATTGTTCGCCCGGGTCAACTATTAATCATACCACAGAACTATGTTGTTCTAAAGAAGGCACAACGCGAAGGATGCCAATACATTTCATTCAAGACCAACGCAAACTCCATGGTTAGCCACATCGCCGGGAAGAACTCAATCCTCCGTGCCCTTCCTATTGATGTCATCGCTAATGCATACCACATATCCAAGCAAGAAGCCCGAAACCTCAAATACAACAGAGGAGAGGAGTTTGGCGTATTCACTCCTAAGTTTTCTCAAAGTGGCTTCACAAGAGCTCAAACGGGATTGGTGAACTAG

>Globulin_21
ATGGCAACTACTAGTTTTTCATCGGTATTGTTTTACTCTTGCATTTTTCTCTTGTGCAATGGATCCATGTCTCAACTATTCGGACAGAGCTTTACTCCATGGCAAAGCTCTCGACAAGGAGGTTTAAAGGGGTGCAAATTTTATAGGTTGCAAGCATTTGAACCGCTTCGACAAGTGAGGTCACAAGCGGGTGTCACTGAGTACTTTGATGAACAGAATGAGCAATTTCGTTGTACTGGTGTATCCGTCATTCGTCGTGTTATCGAGCCTCAAGGCCTCTTGTTACCTCAATACCACAATGCTCCTGGATTGGTGTACATCCTTCAAGGTTGGTGTCTAACTGAATATAGCAATTTCATTTGTCATACTACACTTAGGAGTTTAGATGTGCCAAATATTACCCTGTTCATTTTTTTAACATTGAAAAATATGTGTTTTCTTTTAGGTAGGGGATACACAGGGTTGACTTTCCCGGGATGCCCAGCAACCTTCCAACAACAGTTCCAACCATTTGATCAATCCCAGTTTGCTCAGGGTCAAAGCCAAAGACAAAATCTTAAGGATGAGCACCAAAGAGTTCACCGCTTCAAACAAGGAGATGTTGTTGCGCTGCCAGCTGGCATAGTACACTGGTGCTACAACGATGGTGATGCGCCGATTGTTGCTATCTATGTCTTCGATGTAAACAACAATGCTAATCAGCTTGAACCTAGGCAAAAGGTAACTATACAACTTAATCCACACAAAATATATTTAATTGTTTACACGTGATCTAGCTATGGTTTAAAGTATACACTAATGGGATATTAATGAACTCTACTTTATTTCAACGATATAAAATTTTAGGAGTTTTTGTTGGCTGGTAACAACAAGAGAGAGCAACAATTTGGACAAAACATATTCAGTGGATTCACTGTCCAACTTCTTAGTGATGCCCTTGGTATAAGTCAACAAGCAGCACAAAGGATCCGCGGTCAAAATGACCAAAGAGGTGAGATAATTCGTGTGAGTCAAGGCCTTCAATTCTTGAAGCCCATTGTTTCTCAACAAGGACCAGCAGAGCAACAATCCTACCAACCAATTCAAAGTCAAGAAAGACAATCAACCCAATACCAGGTAGGGCAATCAACCCAACATCAAGAAGGACAATCAATTCAATACCAGGCAGGACAGTCATGGGACCAAAGTTTCAATGGTTTGGAGGAGAATTTTTGTTCATTGGAGGCAAGGCAAAACATCGAAAATCCCAGACATGCTGACACGTACAACCCCCGTGCCGGCAGGATAACACGTCTCAATAGCAAGAATTTCCCCATCCTTAACCTCGTGCAAATGAGTGCTACAAGAGTAAATTTATACCAGGTATATATGATACTAGATTCAACACACTATCTTATTTTTAGATAATTCTAAGCTTCATACAACTGGTTAATATGGCATACAATAATTGTTATTGCAGAATGCTGTTCTTTCATCATACTGGAACATTAATGCGCACAGTGTCATCCACATGATCCAAGGACGTGCTCGAGTTCAAGTTGTCAATAACTATGGTCAAACTCTATTCAATGACATTCTTCGCCGAGGACAACTGCTAATCATACCACAACACTATGTTGTTCTCAAGAAGGCAGAGCGTGAAGGATGCCAATACATTTCATTCAAGACCAACCCAAATTCTATGGTTAGCCCCATCGCAGGAAAGACCTCCATCCTACGTGCATTGCCTGTTGATGTCCTCGCCAATGCATACCGCATTTCTAGGCAGGAAGCCCGTAACCTCAAAAATAACCGTGGAGGAGAGTTCGGTGCATTCACCCCTAAGTTTACACAAACGGGCTCCCAGAGTTACCAGGACATCGATAGGGAATCATTTTCAACCGAGAAGGCATCCGAGTGA

>Globulin_22
ATGGCAACTACTAGGTTTCCATCATTGTTGTTTTACTCCTGTATTTTTCTCTTGTGCAATGGGTCAATGGCTCAGCTATTCGGGCAGAGCTTTACCCCATGGCAAAGCTCTCGACAAGGAGGTTTAAGGGGGTGCAGATTTGATAGGCTACAAGCATTTGAACCACTTCGACAAGTGAGGTCACAAGCGGGTATCACTGAGTACTTTGATGAGCAGAATGAGCAATTTCGTTGTGCAGGTGTATCCGTCATCCGTCGTGTTATTGAGCCTCAAGGCCTCTTGTTACCTCAATACCACAACGCTCCTGGCTTGGTGTACATCCTTCAAGGTTAGTGTCTAATTGAATATAAAAATTGCCTTTGTTATACTTCACTTAGGATTTAGATGTGCCAAATGTTACACCGTTCATATTTTTTAACAATGAAACAAATGTGTTTTCTTTTAGGTAGGGGATTCACAGGGTTGACTTTCCCTGGATGCCCGGCGACCTTCCAACAACAGTTCCAACCATTTGATCAAGCCCAGTTTGCTGAAGGTCAAAGCCAAAGCCAAAATCTTAAGGATGAACACCAAAGAGTTCACCACATCAAACAAGGAGATGTTGTTGCTCTACCGGCTGGCATAGTACACTGGTGCTACAACGATGGTGATGCACCGATTGTAGCTGTCTATGTCTTCGACGTAAACAACAACGCTAATCAGCTTGAACCAAGGCAAAAGGTAACTATACAACTTAATGCACACAAAATATATACAACTATTTACAAGTGATCCAACTATGATTTGAAGTATACATTAGTGGGATATTAATGAACTCTGTTTAACTTCATCGATATAAAATTTTAGGAGTTCTTGTTGGCTGGTAACAACAAGAGAGAGCAACAGTTTGGACAAAACATATTCAGTGGATTCAGTGTCCAACTTCTTAGTGAGGCCCTTGGTATAAGTCAGCAAGTAGCACAAAAGATTCAGAGTCAAAATGACCAAAGAGGTGAGATAATTCGTGTGAGTCAAGGCCTTCAATTCTTGAAGCCTTTTGTTTCCCAACAAGGACCAGTAGAGCATCAAGCCTACCAACCAATTCAAAGTCAAGAAGAACAATCAACCCAATACCAGGTAGGGCAATCACCACAATATCAAGAAGGACAATCAACTCAATACCAGCCAGGACAGTCATGGGACCAAAGTTTCAATGGTTTGGAGGAGAATTTCTGTTCATTGGAGGCAAGGCAAAACATCGAAAACCCGAAACGTGCCGACACGTACAACCCACGTGCTGGCAGGATAACACATCTCAATAGCAAGAATTTTCCCACCCTTAACCTGGTGCAAATGAGTGCTACAAGAGTAAATTTATACCAGGTATTTATGATACTACATTCAACACACTATCTTATTTTTAGATATTCTAAGCTTCATACAACCGATTAATAATATGGCATACAAATAATTGCTATTGCAGAATGCTATTCTTTCACCATACTGGAACATTAATGCTCACAGTGTCATGCACATGATCCAAGGACGTGCTCGAGTTCAAGTTGTCAATAACCATGGTCAGACCGTATTCAATGACATTCTTCGTCGCGGACAACTGCTAATCATACCACAACACTATGTTGTTCTCAAGAAGGCAGAGCGTGAAGGATGCCAGTATATTTCATTCAAGACCAACCCCAATTCCATGGTTAGCCAGATCGCAGGAAAGACCTCCATCCTACGTGCATTGCCCGTTGATGTCCTCGCCAATGCATACCGCATTTCTAGACAGGAAGCCCAAAACCTCAAAAATAACCGTGGAGAAGAGTTTGATGCATTCACCCCTAAGTTTACACAAACGGGCTCCCAGAGTTACCAGGACGAGGGGGAGTCATCTTCGACTGAGAAGGCATCCGAGTGA

>Globulin_23
ATGGCAACTACTAGTTTCCCATCACTTTTATCTTACTTTTGCATTTTCCTCTTGTTCCATGGATCCATGGCTCAGCTATTTGGCCAGAGTCAACCATGGCAAAGCTCTCGACAAGGAAGTGCTAGGGGATGCACATTCGATGGGCTACAAGCACTTGAACCTCATCGACAAGTGAGGTCCGAAGCGGGCCTCACTGAGTATTTTGAGGAGAACAATGACCAATTCCGTTGTGCCGGTCTATCTGTCATCCGTCGTGTTATCGAGCCTCAAGGCCTTTTGTTACCCCGATACCACAACACTCCCGCCTTGGTGTACATCCTTCAAGGTTGGTGTATGAACTTAATAGAGTAGTTATAGCTTTAGATTATATACATTGGATTTGTATGTGAAAAATGTTATAAAAGTGTTAGTAATTTTTAATATCGAATTGAACTTGTTTCTTGTAGGTACTGGTTTTGCAGGGGTGGCAATCCCTGGATGCCCAGAGACCTTCCAACAACAGTTTGGACAATTTGATCAAGCGCAATATGAGGGTCAAAGCCAAAGCCAAAAGTTTAGAGATGAGCACCAAAAAGTTCACCGCATTACACAAGGAGATGTTGTTGCGCTACCAGCTGGCATTGCGCATTGGTTCTACAATCATGGCCAAGTGCCGATTGTAGCTCTCTATGTTTTTGACATAAACAACAACGCCAATCAGCTTGAACCTAGACAAAAGGTAATTGAGGGTATCTAAAACAATGTCTAACATTAATAGTCTTTTCGACTAATCTACTAGGTTACTATTTCAACAAATCTTTGAGATTGTTTAATATTATTTTTTACTTGATCAAATTGTAGGAATTTTTATTGGCTGGTGGTAGTAGGACATTACAACAGTATGTGAGTCAAAATATATTCCGTGGATTCAATATCCAATTGCTTGGTGAAGCCCTTGGTATAAGTGAGCACACATCTCAAAAACTTCAGAATCAAAGTGACCAAAGAGGTGAGATAATCCGTGTAAACCGTGCGCTTCAATTTCTACAACCAATTGTGATGCAACAACAAGAGCAACAATCCTATCAGGAAGACCAATCTGAGGCAACACAACCTCAGGTAGGTCAATCTCAAATAGAGCCGTCTCAGACATGGCAATCTCAGGTAGAGCAATCAACTAGTGGCGGTTGGAATGGTTTGGAGGAGAACTTTTGCAATCATAAGCCAACCATGAATATCGAAAATCCTACACGTGCTGACACATACAACCCACGTGCTGGTAGGATAACACATGTCAACAACCAAAAGTTCCCCATTCTTAACACCGTGCAAATGAGTGCTACAAGAGTAAACCTCTATCAGGTACTTATGATGTTACATTTCGACACATTCTTATCGATATATCTTGTAAGCTTAAAAATAGAAGTCTAATGTTAGTACCTTTTACCTATTCAATTTGATTAATTGCAGAACGCCATTCTTTCGCCATTCTGGAACATTAATGCTCACAGTGTGATGTACATGATCCAAGGCCATGCGCGGGTTCAGGTTGTTAACAATCATGGACAAAATGTGTTCAACGACATTATTCGCCCGGGACAACTATTAATCATACCACAGAACTATGTTGTTCTAAAGAAGGCACAACGAGAAGGGTGCCAATACATTTCATTCAAGACCAACGCAAACTCCATGGTTAGCCACATCGCCGGGAAGAACTCAATCCTTCGTGCCCTTCCTGTTGATGTCATCGCTAGTGCATACCACATATCGAAGCAAGAAGCCCGAAACCTCAAATACAATAGAGGAGAGGAGTTTGGCGTATTCACTCCTAAGTTTTCTCAAAGTGGCTTCACGAGAGCTCAAATCGAATTGGTGAACTGA

>Globulin_24
ATGGCAACTACTAGTTTTCCATCAATGTTGTTTTACTTTTGCATTTTCCTCTTGTTCCATGGATCCATGGCTCAGTTGTTTGGCCAGAGCTCTACTCCATGGCAAAGCTCTCGTCAAGGAGGTTTACGTGGGTGCAGATTTGATAGGCTACAAGCATTTGAACCACTTCGACAAGTGAGGTCACAAGCAGGTATCACTGAGTACTTTGATGAGCAAAATGAGCAATTTCGTTGTACCGGTGTATCTGTCATCTGCCGTGTAATCGAACCTCAAGGCCTTGTGCTGCCTCAATACCACAACGCTCCTGCCTTGGTGTATATCCTCCAAGGTTAGTGTCTAAGTGAATATAGAATCGCATTGTCATACTACACTTAGGAGTTTAGTGGTGCCAAATATTAACCCATTCATAAGTTTTAAATATTCAAACAAATATGTTTTATTTTAGGTAGAGGTTTCACGGGGTTGACTTTCCCTGGATGCCCTGCGACCTTCCAACAACAGTTCCAACCATTTGATCAATCCCAGTTTGCTCAAGGTCAAAGCCAAAGCCAAACTATTAAGGATGAGCACCAAAGAGTTCAACGCTTCAAACAAGGAGATGTTGTTGCACTTCCGGCAGGCATTGTGCATTGGTGCTACAACGACGGTGATGCACCGATTGTAGCAATCTATGTCTTTGATGTAAACAACAACGCTAATCAGCTTGAACCTAGACAAAAGGTAATTATATAAATTAATCCACATAACAAATATATAATTGTTTAGAAGTTCTTGTTGGCTGGTAACAACAAGTTCTTATTGGCTGGTAACAATGCTAGTCAGCTTGAACCTAGACAAAATGTAATTATACAAAAGTATATATTATTGGGGTATTAATGAACTTTGTTTTACTCAGGAGTTCTTGTTGGCTGGTAACAACAAGAGAGAGCAACAGTCTGGAAACAACATATTCAGTGGATTAAGTGTCCAACTTCTTAGTGAGGCCCTTGGTATAAGTCAACAAGCAGCACAAAGGATCCAAAGTCAAAATGACCAAAGAGGTGAGATAATTCGTGTGAGTCAAGGCCTTCAATTCTTGAAGCCCATTGTGTCCCAACAAGTACCAGTAGAGCAGCAAGTCTACCAACCAATTCAAACTCAAGAAGGACAAGCAACCCAATACCAGGTAGGGCAATCAACCCAATACCAGGTAGGGAAATCAACCCCATATCAAGGAGGACAATCAAGTCAATACCAGGCAGGACAGTCATGGGACCAAAGTTTCAACGGTTTGGAGGAAAACTTTTGTTCATTGGAGGCAAGGAAAAACATTGAAAACTCCCAACATGCCGACACATACAACCCACGTGCTGGCAGGATAACACGTCTCAATAGCAAGAATTTCCCCATCCTTAACATTGTGCAAATGAGTGCTACAAGAGTAAATCTATACCAGGTATATATGATACTACACTCTATAGACTCTCTTATTTTTAGGTAGTATAAGATTCATAACAATCGGTTAATAATACGATCTTATAAATTACTATTGCAGAATGCCATTCTTTCACCATTCTGGAACATTAATGCGCACAGTGTCATCTACATGATCCAAGGACATGCTCGAGTTCAAGTCGTCAACAACAATGGCCAGACTGTATTCAATGATATTCTTCGTCGAGGACAACTGCTAATCGTACCACAACACTTTGTTGTTCTCAAGAAGGCAGAGCGTGAAGGATGCCAATACATTTCATTCAAGACTAACCCAAACTCCATGGTTAGTCACATCGCAGGAAAGAGCTCCATCCTACGTGCCTTACCTATCGATGTCCTCGCCAATGCATACCGCATTTCTAGACAAGAAGCCCGAAACCTTAAAAACAACCGAGGAGAAGAGTTTGGTGCATTCACACCTAAACTTACCCAAACAGGCTTCCAGAGTTATCAAGACATCGAGGAGGCATCATCTTCGGCTGTTAGAGCATCCGAGTGA

>Globulin_25
ATGGCAACTACTAGGTTTCCATCATTGTTGTTTTACTCCTGTATTTTTCTCTTGTGCAATGGGTCAATGGCTCAGCTATTCGGGCAGAGCTTTACCCCATGGCAAAGCTCTCGACAAGGAGGCTTAAGGGGGTGCAAATTTGATAGGCTACAAGCATTTGAACCACTTCGACAAGTGAGGTCACAAGCGGGTATCACTGAGTACTTTGATGAGCAGAATGAGCAATTTCGTTGTGCAGGTGTATCCGTCATCCGTCGTGTTATTGAGCCTCAAGGCCTCTTGTTACCTCAATACCACAATGCTCCTGGCTTGGTGTACATCCTTCAAGGTTAGTGTCTAATTGAATATAAAAATTGCCTTTGTTATACTTCACTTAGGATTTAGATGTGCCAAATGTTACACCGTTCATATTTTTTAACAATGAAACAATTGTGTTTTCTTTTAGGTAGGGGATTCACAGGGTTAACTTTTCCTGGATGCCCGGCGACCTTCCAACAACAGTTCCAACCATTTGATCAAGCCCGGTTTGCTCAAGGTCAAAGCAAAAGCCAAAATCTTAAGGATGAACACCAAAGAGTTCACCACATCAAACAAGGAGATGTTGTTGCTCTACCGGCTGGCATAGTACACTGGTGCTACAACGATGGTGATGCACCGATTGTAGCTGTCTATGTCTTCGACGTAAACAACAACGCTAATCAGCTTGAACCAAGGCAAAAGGTAACTATACAACTTAATGCACACAAAATATATACAACTATTTACAAGTGACCCAACTATGATTTAAAGTATACATTAGTGGGATATTAATGAACTCTGTTTAACTTCATCGATATAAAATTTTAGGAGTTCTTGTTGGCTGGTAACAACAAGAGAGAGCAACAGTTTGGACAAAACATATTCAGTGGATTCAGTGTCCAACTTCTTAGTGAGGCCCTTGGTATAAGTCAGCAAGCAGCACAAAAGATCCAGAGTCAAAATGACCAAAGAGGTGAGATAATTCGTGTGAGTCAAGGCCTTCAATTCTTGAAGCCTTTTGTTTCCCAACAAGGACCAGTAGAGCATCAAGCCTACCAACCAATTCAAAGTCAACAAGAACAATCAACCCAATACCAGGTAGGGCAATCACCACAATATCAAGAAGGACAATCAACTCAATACCAGTCAGGACAGTCATGGGACCAAAGTTTCAATGGTTTGGAGGAGAATTTCTGTTCATTGGAGGCAAGGCAAAACATCGAAAACCCGAAACGTGCCGACACGTACAACCCACGTGCTGGCAGGATAACACATCTCAATAGCAAGAATTTTCCCACCCTTAACCTGGTGCAAATGAGTGCTACAAGAGTAAATTTATACCAGGTATTTATGATACTATATTCAACACACTATCTTATTTTTAGATATTCTAAGCTTCATACAACCGATTAATAATATGGCATACAAATAATTGCTATTGCAGAATGCTATTCTTTCACCATACTGGAACATTAATGCTCACAGTGTCATGCACATGATCCAAGGACGTGCTCGAGTTCAAGTTGTCAATAACCATGGTCAGACCGTATTCAATGACATTCTTCGTCGCGGACAACTACTAATCATACCACAACACTATGTTGTTCTCAAGAAGGCAGAGCGTGAAGGATGCCAATATATTTCATTCAAGACCACCCCCAACTCTATGGTTAGCTACATCGCAGGAAAGACCTCCATCCTACGTGCATTGCCCGTTGATGTCCTCGCCAATGCATACCGCATTTCTAGGCAGGAATCCCAAAACCTCAAAAATAATCGTGGAGAAGAGTTTGGTGCATTCACCCCTAAGTTTGCACAAACGGGCTCCCAGAGTTACCAGGACGAGGGAGAGTCATCTTCGACTGAGAAGGCATCCGAGTGA

>Globulin_26
ATGGCAACTACTAGGTTTCTATCATTGTTGTTTTACTCCTGTATTTTTCTCTTGTGCAATGGGTCAATGGCTCAGCTATTCGGGCAGAGCTTTACCCCATGGCAAAGCTCTCGACAAGGAGGCTTAAGGGGGTGCAAATTTGATAGGCTACAAGCATTTGAACCACTTCGACAAGTGAGGTCACAAGCGGGTATCACTGAGTACTTTGATGAGCAGAATGAGCAATTTCGTTGTGCAGGTGTATCCGTCATCCGTCGTGTTATTGAGCCTCAAGGCCTCTTGTTACCTCAATACCACAATGCTCCTGGCTTGGTGTACATCCTTCAAGGTTAGTGTCTAATTGAATATAAAAATTGCCTTTGTTATACTTCACTTAGGATTTAGATGTGCCAAATGTTACACCGTTCATATTTTTTAACAATGAAACAATTGTGTTTTCTTTTAGGTAGGGGATTCACAGGGTTGACTTTTCCTGGATGCCCGGCGACCTTCCAACAACAGTTCCAACCATTTGATCAAGCCCAGTTTGCTCAAGGTCAAAGCAAAAGCCAAAATCTTAAGGATGAACACCAAAGAGTTCACCACATCAAACAAGGAGATGTTGTTGCTCTACCGGCTGGCATAGTACACTGGTGCTACAACGATGGTGATGCACCGATTGTAGCTGTCTATGTCTTCGACGTAAACAACAACGCTAATCAGCTTGAACCAAGGCAAAAGGTAACTATACAACTTAATGCACACAAAATATATACAACTATTTACAAGTGACCCAACTATGATTTAAAGTATACATTAGTGGGATATTAATGAACTCTGTTTAACTTCATCGATATAAAATTTTAGGAGTTCTTGTTGGCTGGTAACAACAAGAGAGAGCAACAGTTTGGACAAAACATATTCAGTGGATTCAGTGTCCAACTTCTTAGTGAGGCCCTTGGTATAAGTCAGCAAGCAGCACAAAAGATCCAGAGTCAAAATGACCAAAGAGGTGAGATAATTCGTGTGAGTCAAGGCCTTCAATTCTTGAAGCCTTTTGTTTCCCAACAAGGACCAGTAGAGCATCAAGCCTACCAACCAATTCAAAGTCAACAAGAACAATCAACCCAATACCAGGTAGGGCAATCACCACAATATCAAGAAGGACAATCAACTCAATACCAGTCAGGACAGTCATGGGACCAAAGTTTCAATGGTTTGGAGGAGAATTTCTGTTCATTGGAGGCAAGGCAAAACATCGAAAACCCGAAACGTGCCGACACGTACAACCCACGTGCTGGCAGGATAACACATCTCAATAGCAAGAATTTTCCCACCCTTAACCTGGTGCAAATGAGTGCTACAAGAGTAAATTTATACCAGGTATTTATGATACTATATTCAACACACTATCTTATTTTTAGATATTCTAAGCTTCATACAACCGATTAATAATATGGCATACAAATAATTGCTATTGCAGAATGCTATTCTTTCACCATACTGGAACATTAATGCTCACAGTGTCATGCACATGATCCAAGGACGTGCTCGAGTTCAAGTTATCAATAACCATGGTCAGACCGTATTCAATGACATTCTTCGTCGCGGACAATTGCTAATCATACCACAACACTATGTTGTTCTTAAGAAGGCAGAGCGTGAAGGATGCCAATATATTTCATTCAAGACCAACCCCAATTCTATGGTTAGCTACATCGCAGGAAAGACCTCCATCCTACGTGCATTGCCCGTTGATGTCCTCGCCAATGCATACCGCATTTCTAGGCAGGAATCCCAAAACCTCAAAAATAATCGTGGAGAAGAGTTTGGTGCATTCACCCCTAAGTTTACACAAACGGGCTCCCAGATTTACCAGGACGAGGGAGAGTCATCTTCGACTGAGAAGGCATCCGAGTGA

>Globulin_27
ATGGCAATTACTAGTTTTCCATCATTTTTATTTTACCTTTGCCTTTTCCTCTTTGTCCATGGATCCATGGCTCAACTATTTGGCCAGAGCAATCCTTGGCTAAGCTTTCGCCAAGGAGGCATTAGGGGATGCAGATTTGATCGGTTACAGGCATTTGAACCACTTCGACAAGAGAGGTCAGAAGCAGGCTTCACTGAGTACTATGAGGAGCAAAATGAGCAATTTCGTTGCGCTGGCCTATCTGTCATCCGTCGTGTCATCGAGCCTCAAGGCCTCTTGTTACCTCGATATCACAACACTCCCGGCTTAGTCTACATCCTTCAAGGTTTGTGTATAAATTGAATAGGGTGGTTACATCCTAAGAGTATATACTTAGGAATTATATGTGCAAAATATAATGTTAAAAACTGTCCATAGTTCTTAATATCTAACTAAAATTTGTTTCTTGTAGGTAGTGGCTTTACAGGTCTGACATTTCCTGGATGCCCAGAAACCTTCCAACAACAATTTGGACAATTTGATCAATTAGAATTTGCCAAGGATCAAAGCCAAGGGCATAAGTTCAGAGACGAGCACCAAAAAGTTCATCAAATTAGACAAGGAGATGTTGTCGCGCTACCAGCTGGGGTTGCACATTGGTTCTACAATCATGGTCAAGTGCCTGTTGTAGCGCTCTATGTTTTTGATGTAAACAACAATGCCAATCAACTTGAACCTAGGCAAAAGGTAAATAAGGATACCTAAACCAACTCCTAAGATTGTTAATTTTTTCGGATAATCTACTAGGTTCGGTTTAGTTCATGAAGTGAAATGTTGTTCGATGTTTTTTAACTTGTTCAAAAATTTTAGGAATTTCTGTTGGCTGGCGGCAGTAGGGCACTACAACAATACGTGAGTCAAAACATATTCCGAGGGTTCAAATTCCAGTTGCTTGGCGAGGCCCTTGGTATAAGTGAACATACCTCACAAAGACTTTCAAATCAAAATGACCAAAGAGGTGATATAATCCGTGTGAATCGTGCCCTTCAATTTCTACAACCAATTGTGACGCAACAACAAGAACAAGAGCCCTACTCTCAGGTTGGTCAATATCAGGTAGGGCAGTCCCAGACATGGAAACCTCAGGGATGGCAATCAACTTTTGGCCGTTTGAATGGTTTGGAGGAGAATTTTTGTGATACTAAGCCAACACAGAACATTGAAAATCCCAGTCGTGCTGATACATACAACCCACGTGCTGGTAGGATAACGCATCTCAACAGTCTAAAGTTCCCTATGCTTAACACCGTGCAAATGAGTGCTACAAGAGTAAACCTCTATCAGGTACTCATGATGTTACATTTTAAAACATTCTTATTAGTATATCTTATAAAATTTAAAATAGAAGTCTAATATTTTGTTCTTTACTGACTCATTGTGATTAATTGCAGAATGCTATTCTTTCACCATTCTGGAACATTAATGCTCACAGTGTGATGTACACAATCCAAGGTCATGTGTTGGTTCAGGTTGTTAATAACCATGGTCAGAATGTGTTCGATGGCATTCTTCGTCCGGGACAACTATTAATCATACCACAAAACTATGTTGTTATAAAGAAGGCAAAACATGAAGGATGCCAATACATTTCATTTAAGACCAATGCAAACTCCATGGTTAGTAACATTGCAGGAAAGACCTCAATCCTTCGTGCCCTTCCTGTTGATGTCATTGCCAATGCATATCGCATTACCAGGCAAGAGGCCCAAAACCTCAAGCACAATAGAGGAGAGGAGTTTGGCGCATTTGCTCCTAAATTTTCTCAAATTAGGTTCCAGAGTTATCCTCAAGATGGAACCGGGTTGTCTTCCATTGATAAGGCATAA

>Globulin_28
ATGGCAACTACTAGTTTTCCATCAATGTTGTTTTACTTTTGCATTTTCCTCTTGTTCCATGGTTCCATGGCTCAGTTGTTTGGCCAGAGCTCTACTCCATGGCAAAGCTCTCGTCAAGGAGGTTTACGTGGGTGCAGATTTGATAGGCTACAAGCATTTGAACCACTTCGACAAGTGAGGTCACAAGCAGGTATCACCGAGTACTTTGATGAGCAAAATGAGCAATTTCGTTGTACCGGTGTATCCGTCATCCGCCGTGTAATCGAACCTCAAGGCCTTGTGCTGCCTCAATACCACAACGCTCCTGCCTTGGTGTATATCCTCCAAGGTTAGTGTCTAAGTGAATATAGAATTGCATTGTCATACTACACTTAGGAGTTTAGTGGTGCCAAATATTAACCCATTCCTAAGTTTTAAATATTCAAACAAATATGTTTTATTTTAGGTAGAGGTTTCACGGGGTTGACTTTCCCTGGATGTCCTGCGACCTTCCAACAACAGTTCCAACCATTTGATCAATCCCAGTTTGCTCAAGGTCAAAGCCAAAGCCAAACTATTAAGGATGAGCACCAAAGAGTTCAACGCTTCAAACAAGGAGATGTTGTTGCACTTCCGGCAGGCATTGTGCACTGGTGCTACAACGACGGTGATGCACCGATTGTAGCAATCTATGTCTTTGATGTAAACAACAACGCTAATCAGCTTGAACCTAGACAAAAGGTAATTATACAAAAGTATATATTATTGGGGTATTAATGAACTTTGTTTTACTATATCCATATAAATTGTCAGGAGTTCTTGTTGGCTGGTAACAACAAGAGAGAGCAACAGTCTGGAAACAACATATTCAGTGGATTAAGTGTCCAACTTCTTAGTGAGGCCCTTGGTATAAGTCAACAAGCTGCACAAAGGATCCAAAGTCAAAATGACCAAAGAGGTGAGATAATTCGTGTGAGTCAAGGCCTTCAATTCTTGAAGCCCATTGTGTCCCAACAAGTACCTGGAGAGCAGCAAGTCTACCAACCAATTCAAACACAAGAAGGACAGGCAACCCAATACCAGGTAGGGCAATCAACCCAATACCAGGTAGGGAAATCAACCCCATATCAAGGAGGACAATCAAGTCAATACCAGACAGGACAGTCATGGGACCAAAGTTTCAACGGTTTGGAGGAAAACTTTTGTTCATTGGAGGCAAGGAAAAACATTGAAAACCCCCAACATGCCGACACATACAACCCACGTGCTGGCAGGATAACACGTCTCAATAGCAAGAATTTCCCCATCCTTAACATTGTGCAAATGAGTGCTACAAGAGTAAATCTATACCAGGTATATATGATACTACACTCTATAGACTCTCTTATTTTTAGGTAGTATAAGATTCATAACAATCGGTTAATAATATGATCTTATAAATTACTATTGCAGAATGCCATTCTTTCACCATTCTGGAACATTAATGCGCACAGTGTCATCTACATGATCCAAGGACATGCTCGAGTTCAAGTCGTCAACAACAATGGCCAGACTGTATTCAATGATATTCTTCGTCGAGGACAACTGCTAATCGTACCACAACACTTTGTTGTTCTCAAGAAGGCAGAGCGTGAAGGATGCCAATACATTTCATTCAAGACTAACCCAAACTCTATGGTTAGTCACATCGCAGGAAAGAGCTCCATCCTACGTGCCTTACCTATCGATGTCCTCGCCAATGCATACCGCATTTCTAGACAAGAAGCCCGAAACCTTAAAAACAACCGAGGAGAAGAGTTTGGTGCATTCACACCTAAACTTACCCAAAAAGGCTTCCAGAGTTATCAAGACATCGAGGAGGGGTCATCTTCGGCTGTTAGAGCATCTGAGTGA

>Globulin_29
ATGGCAACTACTAGTTTTTCATCCGTGTTGTTTTACTTCTGCATTTTCCTGTTGTGCCATGGATCCATGGCTCAGCTATTCGGACAGAGCTTTACTCCATGGCAAAGCTCTCGGCAAGGAGGTTTAAGGGGGTGCAGATTCGATCGGCTACAAGCACTTGAACCAGTTCGACAAGTGAGGTCACAAGCGGGCATCACTCAATACTTTGATGAGCACAATGAGCAATTACGTTGTGCCGGGGTATCTGTCATCCTTCGTGTTATTGAGCCCCAAGGCCTCTTGTTACCTCAATACCACAATGCACCAGGCTTGGTGTACGTCCTTCAAGGTTCGTGTATAGTCGAATATGGTGATGGCATTGCTATACCATTGCTATACTACACTTTAGAGTCCAAATGTTCCAAATATTACCTCATTCATAAGTTGTTAATATTGAAACAATTGTGTCTTATTTTAGGTAGGGGTTTCACGGGGTTGACTTTACCTGGATGCCCAGCAACCTTCCAACAACAGTTCCAACCATTTGATCAAGCCCAGGGTCAAAGCCAAAGCCATCTCAAAGATGAGCACCAAAGAGTTCACCGCTTTAAACAAGGAGATGTTATTGCGCTGCCAGCTGGCATTGTACACTGGGGCTACAATGATGGTGATGCGCCGGTTGTAGCTATCTATGTCTTCGACGTAAACAACAACGCTAATCAGCTTGAACCTAGACAAAAGGTAACTATACAAATTAATCTACATAAAGATATATAATTCTTTAGTTACCTAACTTTGATTTTAAAGTATATATTAGTGGGATATTAAGGAACTTCGTTTTACTTCATCAATATAAAATCTCAGGAATTCTTGTTAGCTGGTAACAACAAGGTAGATCAACAAGTTGGACAAAACATATTCAGCGGATTCAATATCCAACTTCTTAGTGAGGCTCTTGGTATAAGCCAACAACTAGCACAGAGGATCCAGAGTCAAAAAGACCAAAGGGGTGAGATAATTCATGTGAGTCAAGGCCTTCGGTTCTTGAAGCCAACAGTGTCCCAACAAGGACCAGTAGAGCATCAAGCCTACCAACCAATTCAAAGTCAAGAAGGACAGTCAACCCAATACCAGGTAGGGCAATCAACCCAATATCAAGAAGGACAATCAACTCAATACCAGGTAGGACAGTCACAAGATAGAAGTTTCAATGGTTTGGAGGAGAACTTTTGTTCATTAGAGGCAAGTCAGAACATCGAAAACCCCAAACGTGCCGACACGTACAACCCACGTGCTGGCAGGATAACACGTCTCCATGGCCAGAATTTCCCCGTCCTTAACCTTGTGCAAATGAGCGCCACAAGAGTAAATCTATACCAGGTATATGCCATACTACCTTCAATGTATTATCTTATCGTTAGATAGTCTAAGCTTCATAACATCCGATTAATAATATGGCATACAAATAATTGCTATTGCAGAATGCTGTTCTTTCACCATTCTGGAACATCAATGCACACAGTGTGGTCTACATGATCCAAGGGCATGCTCGAGTTCAAGTTGTCAATAACAATGGTCAGACTGTATTCAATGACCGTCTTCGCCAAGGGCAGTTGCTAATCGTACCACAACATTACGTTGTTCTCAAGAAGGCGGAGCGTGAAGGATGCCAATATATCTCCTTCAAGACCAACCCAAACTCCATGGTTAGCCACATCGCAGGAAAGAGCTCCATCCTTCGTGCCCTACCCGTTGATGTCCTCGCCAATGCATACCGTATTTCTAGGCAGGAAGCTCGGAACCTCAAAAACAACAGGGGAGAAGAGTCCGGTGTATTCACTCCAAAATTTACCCAAACGAGCTTCCAACCTTATCCAGAGGACGAGTATGAGTCATCTTTTACTAATAAGGCATCAGAGTAA

>Globulin_30
ATGGCAACTACTAGTTTTTCATCCGTGTTGTTTTACTTCTGCATTTTCCTGTTGTGCCATGGATCCATGGCTCAGCTATTCGGACAGAGCTTTACTCCATGGCAAAGCTCTCGGCAAGGAGGTTTAAGGGGGTGCAGATTCGATCGGCTACAAGCACTTGAACCAGTTCGACAAGTGAGGTCACAAGCGGGCATCACTCAATACTTTGATGAGCACAATGAGCAATTACGTTGTGCCGGGGTATCTGTCATCCGTCGTGTTATTGAGCCCCAAGGCCTCTTGTTACCTCAATACCACAATGCACCAGGATTGGTGTACGTCCTTCAAGGTTCGTGTATAGTCGAATATGGTGATGGCATTGCTATACCATTGCTATACTACACTTTAGAGTCCAAATGTTCCAAATATTACCTCATTCATAAGTTGTTAATATTGAAACAATTGTGTCTTATTTTAGGTAGGGGTTTCACGGGGTTGACTTTACCTGGATGCCCAGCAACCTTCCAACAACAGTTCCAACCATTTGATCAAGCCCAGGGTCAAAGCCAAAGCCATCTCAAAGATGAGCACCAAAGAGTTCACCGCTTTAAACAAGGAGATGTTATTGCGCTGCCAGCTGGTATTGTACACTGGGGCTACAATGATGGTGATGCGCCGGTTGTAGCTATCTATGTCTTCGACGTAAACAACAACGCTAATCAGCTTGAACCTAGACAAAAGGTAACTATACAAATTAATCTACATAAAGATATATAATTCTTTAGTTACCTAACTTTGATTTTAAAGTATATATTAGTGGGATATTAAGGAACTTCGTTTTACTTCATCAATATAAAATCTCAGGAATTCTTGTTAGCTGGTAACAACAAGGTAGATCAACAAGTTGGACAAAACATATTCAGCGGATTCAATATCCAACTTCTTAGTGAGGCTCTTGGTATAAGCCAACAACTAGCACAGAGGATCCAGAGTCAAAAAGACCAAAGGGGTGAGATAATTCATGTGAGTCAAGGCCTTCGGTTCTTGAAGCCAACAGTGTCCCAACAAGGACCAGTAGAGCATCAAGCCTACCAACCAATTCAAAGTCAAGAAGGACAGTCAACCCAATACCAGGTAGGGCAATCAACCCAATATCAAGAAGGACAATCAACTCAATACCAGGTAGGACAGTCACAAGATAGAAGTTTCAATGGTTTGGAGGAGAACTTTTGTTCATTGGAGGCAAGTCAGAACATCGAAAACCCCAAACGTGCCGACACGTACAACCCACGTGCTGGCAGGATAACACGTCTCCATGGCCAGAATTTCCCCATCCTTAACCTTGTGCAAATGAGCGCCACAAGAGTAAATCTATACCAGGTATATGCCATACTACCTTCAATGTATTATCTTATCGTTAGATAGTCTAAGCTTCATAACATCCGATTAATAATATGGCATACAAATAATTGCTATTGCAGAATGCTGTTCTTTCACCATTCTGGAACATCAATGCACACAGTGTGGTCTACATGATCCAAGGGCATGCTCGAGTTCAAGTTGTCAATAACAATGGTCAGACTGTATTCAATGACCGTCTTCGCCAAGGGCAGTTGCTAATCGTACCACAACATTACGTTGTTCTCAAGAAGGCGGAGCGTGAAGGATGCCAATATATCTCCTTCAAGACCAACCCAAACTCCATGGTTAGCCACATCGCAGGAAAGAGCTCCATCCTTCGTGCCCTACCCGTTGATGTCCTCGCCAATGCATACCGTATTTCTAGGCAGGAAGCTCGGAACCTCAAAAACAACAGGGGAGAAGAGTCCGGTGTATTCACTCCAAAATTTACCCAAACGAGCTTCCAACCTTATCCAAGAGGACGAGTATGA

>Globulin_31
ATGGCTCAACTAATTGGCCAGAGCAATCCGTGGCAAAGCTTTCAGCAAGGAGGTGTTAGGGGATGTAGATTTGATCGGTTACAGGCATTTGAACCACTTCGACAAGTGAGGTCAGAAGCGGGCTTCACTGAGTACTATGAGGAGCAAAATGAGCAATTCCGTTGCGCTGGCCTATCTGTCATCCGTCGTGTTATCGAGCCTCAAGGCCTCTTGTTACCTCGATACCACAACACTCCCAGCTTAGTCTACATCCTCCAAGGTTTGTGTATAAATTGAATAGGGTGCTTATATCCTTAGAGTATATACTTAGGAGTTTGTATATGCAAAATATAATGTTTAAAATGTCTGTAGTTCTTAATATCTAACTAAATTTGTTTCTTGTAGGTAGTGGATTTGCAGGTCTGACATTTCCTGGATGCCCAGAAACCTTCCAACAACAATTTGGACAATTTGATCAATCGGAATTTTCCCAGGATCAAAGCCAAGGACAAAAGTTCAGAGATGAGCACCAGAAAATTCATCAAATTAGACAAGGAGATGTTGTCGCGCTACCAGCTGGGGTAGCACATTGGTTCTACAATCATGGTCAAGCGCCTATTGTAGCACTCTATGTTTTTGATGTAAACAACAATGCCAATCAACTTGAACCTAGACAAAAGGTAACTAAGGATACCTAAACTAACCCTAAGATTGTTAAGTTTTTCGGCTAATCTATAAGGTTTAGTTTAGTTCATGAAGTGATATGTTGATTGATATTTTGAACTTGTTCAAATTGTAGGAATTTCTGTTGGCTGGTGGCAGTAGGACACTACAACAATATGTGAGTCAAAACATATTTCGAGGGTTCAATTTCCAGTTGCTTGGTGAGGCCCTTGGTATAAGTAAACATACCTCACAAATACTTTCAAATCAAAATGACCAAAGAGGTGATGTAATCCGTGTTAATCGTGCCCTTAAATTTCTACAACCAATTGTGACGCAACAACAAGAACAAGAGACCTACTCTCAGGTAGGTCAATCTCAGGTAGGGCAGTCCCAGACATGGCAACATCAACAAGGGAAATCAACTTTTGGCCGTTTGAATGGTTTGGAGGAGAACTTTTGTGATACTAAGCCAACACAGAACATTGAAAATCCCAGTTGTGCTGACACATACAACCCACGTGCTGGTAGGATAACGCATCTTAATAGTCAAAAGTTCCCTATCCTTAACACCGTGCAAATGAGTGCTACGAGAGTGAACCTCTATCAGGTACTTATGATGTTACATTTTAACACATTCTTATTAATATATCTTATAAAATTCAAAATATAAGTCTAATATTTTTCTTTACTGACTCATTGTGATTAATTACAGAATGCTATTCTTTCACCTTTCTAGAACATTAATGCTCACAGTGTGATGTACACAATCCAAGGTCATGTGTCGGTTCAGGTTGTTAATAACCATGGTCAGAATGTGTTTGATAGCATTCTTCGCCCGGGGCAACTATTAATCATACCACAAAACTATGTTGTTATAAAGAAGGCAAAACGTGAAGGATGCCAGTACATTTTATTCAAGACCAATGCAAACTCCATGGTTAGTCAAATTGTAGGAAAGACCTCAATTCTCCGTGCCCTTCCTGTTGATGTCATTGCCAATGCGTACCACATTTCTAGGCAAGAGGCACAAAACCTCAAGCACAGCAGAGGAGAGGACTTTGGCGCATTTGCTCCTAAATTTTCTCAAATTAGCTTCCAGAGGTATCCTCAAGACGGAACCGGGTTGTCTTCCATTGATAAGGCATAA

>Globulin_32
ATGGCAACTACTAGTTTTCCATCAATGTTGTTTTACTTTTGCATTTTCCTCTTGTTCCATGGATCCATGGCTCAGTTGTTTGGCCAGAGCTCTACTCCATGGCAAAGCTCTCGTCAAGGAGGTTTACGTGGGTGCAGATTTGATAGGCTACAAGCATTTGAACCACTTCGACAAGTGAGGTCACAAGCAGGTATCACTGAGTNNNNNNNNNNNNNNNNNNNNNNNNNNNNNNNNNNNNNNNNNNNNNNNNNNNNNNNNNNNNNNNNNNNNNNNNNNNNNNNNNNNNNNNNNNNNNNNNNNNNNNNNNNNNNNNNNNNGCATTGTCATACTACACTTAGGAGTTTAGTGGTGCCAAATATTAACCCATTCATAAGTTTTAAATATTCAAACAAATATGTTTTATTTTAGGTAGAGGTTTCACGGGGTTGACTTTCCCTGGATGCCCTGCGACCTTCCAACAACAGTTCCAACCATTTGATCAATCCCAGTTTGCTCAAGGTCAAAGCCAAAGCCAAACTATTAAGGATGAGCACCAAAGAGTTCAACGCTTCAAACAAGGAGATGTTGTTGCACTTCCGGCAGGCATTGTGCACTGGTGCTACAACGACGGTGATGCACCGATTGTAGCAATCTATGTCTTTGATGTAAACAACAACGCTAATCAGCTTGAACCTAGACAAAAGGTAATTATATAAATTAATCCACATAACAAATATATAAATGTTTAGAAGTTCTTGTTGGCTGGTAACAACAAGTTCTTGTTGGCTGGTAACAACGCTAATCAGCTTGAACCTAGACAAAAGGTAATTATACAAAAGTATATATTATTGGGGTATTAATGAACTTTGTTTTACTCTATCCATATAAATTGTCAGGAGTTCTTGTTGGCTGGTAACAACAAGAGAGAGCAACAGTCTGGAAATAACATATTCAGTGGATTAAGTGTCCAACTTCTTAGTGAGGCCCTTGGTATAAGTCAACAAGCAGCACAAAGGATCCAAAGTCAAAATGACCAAAGAGGTGAGATAATTCGTGTGAGTCAAGGCCTTCAATTCTTGAAGCCCATTGTGTCCCAACAAGTACCAGTAGAGCAGCAAGTCTACCAACCAATTCAAACTCAAGATGTACAAGCAACCCAATACCAGGTAGGGCAATCAACCCAATACCAGGTAGGGAAATCAACCCCATATCAAGGAGGACAATCAAGTCAATACCAGGCAGGACAGTCATGGGACCAAAGTTTCAACGGTTTGGAGGAAAACTTTTGTTCATTGGAGGCAAGGAAAAACATTGAAAACCCCCAACATGCCGACACATACAACCCACGTGCTGGCAGGATAACACGTCTCAATAGCAAGAATTTCCCCATCCTTAACATTGTGCAAATGAGTGCTACAAGAGTAAATCTATAACAGGTATATATGATACTACACTCTATAGACTCTCTTATTTTTAGGTAGTATAAGATTCATAACAATCGGTTAATAATATGATCTTATAAATTACTATTGCAGAATGCCATTCTTTCACCATTCTGGAACATTAATGCGCACAGTGTCATCTACATGATCCAAGGACATGCTCGAGTTCAAGTCGTCAACAACAATGGCCAGACTGTATTCAGTGATATTCTTCATCGAGGACAACTTCTAATCGTACCACAACACTTTGTTGTTCTCAAGAATGCAGAGCGTGAAGGATGCCAATACATTTCATTCAAGACTAACCCAAACTCCATGGTTAGTCACATCGCAGGAAAGACCTCCATCCTACGTGCCTTACCTATCGATGTCCTCGCCAATGCATACCGCATTTCTAGACAGGAAGCCCGAAACCTTAAAAACAACCGAGGAGAAGAGTTTGGTGCATTCACACCTAAACTTACCCAAACAGGCTTCCAGAGTTATCAAGACATCGAGGAGGCGTCATCTTCGGCTGTTAGAGCATCCGAGTGA
